# Supplementary material for: N-(3-Chloro-4-eth­oxy­benzo­yl)-N′-(2-meth­oxy­phen­yl)thio­urea
Source: Acta Crystallogr Sect E Struct Rep Online. 2011 Jan 12;67(Pt 2):o376. doi: 10.1107/S1600536810054644 (PMC3051694; doi:10.1107/S1600536810054644)
Supplement: Supplementary file 2 [file e-67-0o376-Isup2.hkl]

# 
# h,k,l, Fc-squared, Fo-squared, sigma(Fo-squared) and status flag 
# 
data_I
_shelx_title ' P-1 in P-1' 
_shelx_refln_list_code          4 
_shelx_F_calc_maximum      139.44 
_exptl_crystal_F_000       380.00 
_reflns_d_resolution_high  0.8107 
 
loop_ 
 _symmetry_equiv_pos_as_xyz 
 'x, y, z' 
 '-x, -y, -z' 
 
_cell_length_a     7.8238 
_cell_length_b     8.4791 
_cell_length_c    14.9867 
_cell_angle_alpha  76.365 
_cell_angle_beta   89.384 
_cell_angle_gamma  62.647 
 
_shelx_F_squared_multiplier     1.000 
 
loop_ 
 _refln_index_h 
 _refln_index_k 
 _refln_index_l 
 _refln_F_squared_calc 
 _refln_F_squared_meas 
 _refln_F_squared_sigma 
 _refln_observed_status 
   1   0   0      908.80      804.25     11.81 o 
   2   0   0      611.53      646.14      6.55 o 
   3   0   0      733.63      714.87      7.39 o 
   4   0   0      390.31      351.89      4.38 o 
   5   0   0      290.19      290.07      6.31 o 
   6   0   0       77.12       80.61      3.26 o 
   7   0   0        3.88        3.05      1.02 o 
   8   0   0        0.32        2.04      1.02 o 
  -8   1   0        8.63        8.35      1.63 o 
  -7   1   0        1.65        1.02      1.02 o 
  -6   1   0        1.11        0.41      0.81 o 
  -5   1   0       24.07       23.41      1.63 o 
  -4   1   0      784.61      869.19     13.64 o 
  -3   1   0      298.16      339.33      6.31 o 
  -2   1   0       11.75        8.35      0.81 o 
  -1   1   0       22.74       35.55      0.68 o 
   0   1   0      844.72     1195.28     16.49 o 
   1   1   0      370.66      658.10      9.36 o 
   2   1   0     7279.74     8677.61    114.60 o 
   3   1   0      254.96      269.06      5.70 o 
   4   1   0      193.21      196.75      2.87 o 
   5   1   0       25.52       34.95      1.12 o 
   6   1   0       44.92       39.49      2.24 o 
   7   1   0        4.01        2.24      0.81 o 
   8   1   0       18.04       16.08      1.83 o 
  -7   2   0        6.66        6.72      1.42 o 
  -6   2   0       63.19       63.31      3.26 o 
  -5   2   0       75.91       79.79      3.26 o 
  -4   2   0        3.85        6.92      1.02 o 
  -3   2   0      386.36      387.57      7.33 o 
  -2   2   0     5041.58     5060.62     65.55 o 
  -1   2   0      429.94      370.07      5.50 o 
   0   2   0      303.47      299.74      3.45 o 
   1   2   0     2119.37     2103.27     24.02 o 
   2   2   0      793.47      648.33      9.97 o 
   3   2   0       70.11       40.30      1.63 o 
   4   2   0      440.03      453.93      7.94 o 
   5   2   0       24.08       24.12      1.01 o 
   6   2   0       42.46       46.36      1.51 o 
   7   2   0       23.07       31.55      2.24 o 
   8   2   0       19.29       18.73      2.04 o 
  -6   3   0        0.36       -0.61      0.81 o 
  -5   3   0        0.09        0.00      0.61 o 
  -4   3   0       62.22       47.84      2.44 o 
  -3   3   0       59.42       66.16      2.65 o 
  -2   3   0        0.89        1.50      0.41 o 
  -1   3   0        0.70        2.35      0.92 o 
   0   3   0        2.47        0.81      0.29 o 
   1   3   0       17.06       14.21      0.64 o 
   2   3   0       19.81       44.26      1.22 o 
   3   3   0      155.26      122.95      3.46 o 
   4   3   0      109.64      129.46      3.66 o 
   5   3   0       66.94       65.34      2.65 o 
   6   3   0        0.00        0.00      0.43 o 
   7   3   0       23.17       23.82      1.83 o 
   8   3   0        0.28        0.61      0.81 o 
   9   3   0        6.72       12.21      2.04 o 
  -6   4   0        0.01        0.00      0.81 o 
  -5   4   0       17.29       15.88      1.83 o 
  -4   4   0       42.20       46.21      2.65 o 
  -3   4   0       76.64       69.82      2.85 o 
  -2   4   0        9.43        6.51      1.02 o 
  -1   4   0       37.21       34.92      1.42 o 
   0   4   0       11.81        2.66      0.43 o 
   1   4   0      733.56      658.19      7.40 o 
   2   4   0       13.02       18.88      0.93 o 
   3   4   0      448.74      440.19      5.59 o 
   4   4   0      128.97      113.68      3.26 o 
   5   4   0      163.13      167.93      4.89 o 
   6   4   0       69.53       71.04      3.05 o 
   7   4   0        1.30        1.38      1.32 o 
   8   4   0       32.77       35.99      4.48 o 
   9   4   0        6.36        9.57      1.83 o 
  -5   5   0        8.85       10.99      1.83 o 
  -4   5   0        0.01        0.81      0.81 o 
  -3   5   0      100.53       90.79      3.66 o 
  -2   5   0        7.95        4.68      1.02 o 
  -1   5   0       43.77       55.16      2.44 o 
   0   5   0        5.41        4.68      0.58 o 
   1   5   0       64.29       58.75      1.65 o 
   2   5   0      102.92      116.61      2.43 o 
   3   5   0       35.82       36.44      2.14 o 
   4   5   0       14.39       15.06      1.42 o 
   5   5   0       32.68       34.60      2.24 o 
   6   5   0        0.43       -0.03      0.49 o 
   7   5   0       10.65       15.78      1.22 o 
   8   5   0        0.07        0.47      0.50 o 
  -4   6   0        8.90        4.89      1.42 o 
  -3   6   0       14.64       10.58      1.63 o 
  -2   6   0      187.61      190.12      5.70 o 
  -1   6   0        1.15        0.20      0.61 o 
   0   6   0        8.90       10.50      0.93 o 
   1   6   0      115.83      108.43      2.52 o 
   2   6   0      142.44      138.39      3.66 o 
   3   6   0      469.40      468.61      6.46 o 
   4   6   0        8.57       10.22      0.93 o 
   5   6   0       69.62       72.26      3.46 o 
   6   6   0       31.71       29.31      2.44 o 
   7   6   0       14.38       18.12      2.04 o 
   8   6   0       13.89       15.06      2.04 o 
  -3   7   0        0.25        0.00      0.81 o 
  -2   7   0       25.83       22.59      2.24 o 
  -1   7   0        0.10        1.22      0.81 o 
   0   7   0       10.32       11.20      1.42 o 
   1   7   0      534.35      541.94      8.45 o 
   2   7   0        1.12        1.31      0.81 o 
   3   7   0        2.03        0.61      0.71 o 
   4   7   0        6.16        7.00      1.42 o 
   5   7   0        2.44        1.02      0.81 o 
   6   7   0        0.40       -0.41      0.81 o 
   7   7   0       44.70       40.71      3.05 o 
   8   7   0        2.55        1.02      1.22 o 
   9   7   0        0.37       -1.22      1.02 o 
  -1   8   0       13.81       15.88      2.04 o 
   0   8   0        5.39        8.96      1.63 o 
   1   8   0        1.83        2.85      1.02 o 
   2   8   0       55.94       65.19      2.30 o 
   3   8   0      370.82      387.85      6.39 o 
   4   8   0       59.42       62.53      2.29 o 
   5   8   0       38.26       42.14      2.85 o 
   6   8   0        2.32        0.81      1.02 o 
   7   8   0        4.43        4.27      1.42 o 
   8   8   0        7.73        4.48      1.63 o 
   1   9   0        0.28       -0.81      0.81 o 
   2   9   0        4.55        4.89      1.22 o 
   3   9   0        1.00        1.22      0.64 o 
   4   9   0        0.03        0.70      0.64 o 
   5   9   0      177.45      177.01     13.13 o 
   6   9   0        0.07        0.00      0.81 o 
   7   9   0        1.02        1.63      1.22 o 
   3  10   0        6.92        7.74      1.63 o 
   4  10   0        0.45       -1.02      0.92 o 
   5  10   0       20.75       19.01      1.65 o 
  -5 -10   1       12.81       14.83      1.51 o 
  -7  -9   1        0.04       -0.81      0.81 o 
  -6  -9   1       12.78       12.82      2.04 o 
  -5  -9   1       14.18       12.68      1.36 o 
  -4  -9   1        0.15       -0.51      0.58 o 
  -3  -9   1        2.05        1.00      1.12 o 
  -2  -9   1        0.78        0.41      0.81 o 
  -1  -9   1        2.37        3.26      1.22 o 
  -8  -8   1        0.86        1.02      1.22 o 
  -7  -8   1        3.44        3.05      1.42 o 
  -6  -8   1        0.41        1.42      1.02 o 
  -5  -8   1        0.75        1.42      1.02 o 
  -4  -8   1       18.54       20.76      1.51 o 
  -3  -8   1       78.02       71.49      4.58 o 
  -2  -8   1      107.58      119.93      3.17 o 
  -1  -8   1       33.14       38.88      2.65 o 
   0  -8   1        0.04       -0.20      0.61 o 
   1  -8   1       33.00       38.07      2.65 o 
  -9  -7   1        0.01       -1.02      1.02 o 
  -8  -7   1        4.66        3.05      1.22 o 
  -7  -7   1       11.95       13.03      1.83 o 
  -6  -7   1        1.33        1.83      1.02 o 
  -5  -7   1        1.14       -0.20      0.61 o 
  -4  -7   1       27.48       28.55      1.51 o 
  -3  -7   1        2.45        1.73      0.58 o 
  -2  -7   1       10.72       11.09      1.01 o 
  -1  -7   1      176.74      177.64      3.67 o 
   0  -7   1       95.38       82.03      3.46 o 
   1  -7   1        0.34        0.20      0.81 o 
   2  -7   1        0.00        0.20      0.81 o 
  -8  -6   1        5.60        5.09      1.42 o 
  -7  -6   1       12.04        9.57      1.63 o 
  -6  -6   1        1.60        3.26      1.22 o 
  -5  -6   1       74.61       77.56      3.66 o 
  -4  -6   1      151.56      149.18      4.17 o 
  -3  -6   1       27.56       28.98      1.36 o 
  -2  -6   1        3.12        3.83      0.64 o 
  -1  -6   1      317.97      315.52      4.89 o 
   0  -6   1      109.56      117.45      3.87 o 
   1  -6   1       48.40       44.38      2.44 o 
   2  -6   1        6.33        4.68      1.22 o 
   3  -6   1        9.81       12.62      1.83 o 
   4  -6   1       17.91       12.42      1.83 o 
  -8  -5   1        3.52        1.42      0.64 o 
  -7  -5   1        0.42       -0.20      0.61 o 
  -6  -5   1       20.97       20.97      2.04 o 
  -5  -5   1       41.68       42.54      2.44 o 
  -4  -5   1        0.04        2.04      0.81 o 
  -3  -5   1      502.37      519.61      6.75 o 
  -2  -5   1       14.58       17.82      1.01 o 
  -1  -5   1      126.28      127.33      2.59 o 
   0  -5   1       23.47       26.94      1.22 o 
   1  -5   1        2.70        3.46      0.81 o 
   2  -5   1        1.78        0.41      0.61 o 
   3  -5   1        3.38        1.83      0.81 o 
   4  -5   1        1.20        0.81      1.02 o 
   5  -5   1        8.11        8.96      1.83 o 
  -9  -4   1        0.22        1.42      1.02 o 
  -8  -4   1       10.83       10.99      1.63 o 
  -7  -4   1      175.28      187.24      3.09 o 
  -6  -4   1       75.28       72.67      3.26 o 
  -5  -4   1      102.78      108.70      3.87 o 
  -4  -4   1        4.43        5.09      1.02 o 
  -3  -4   1      913.92      861.56      9.70 o 
  -2  -4   1      185.72      171.81      2.95 o 
  -1  -4   1      583.65      530.25      6.72 o 
   0  -4   1      156.26      187.02      2.30 o 
   1  -4   1      213.41      199.86      3.66 o 
   2  -4   1      247.42      243.05      5.70 o 
   3  -4   1        8.54        9.77      1.22 o 
   4  -4   1       62.08       58.22      3.05 o 
   5  -4   1        1.83        0.20      0.81 o 
  -9  -3   1        4.93        4.89      1.42 o 
  -8  -3   1        2.80        5.09      1.22 o 
  -7  -3   1        6.96        4.89      1.22 o 
  -6  -3   1      141.00      132.99      3.05 o 
  -5  -3   1      118.97      129.46      3.87 o 
  -4  -3   1       61.62       80.20      2.85 o 
  -3  -3   1      221.15      210.68      4.89 o 
  -2  -3   1       24.89       50.94      1.36 o 
  -1  -3   1      311.56      230.31      3.16 o 
   0  -3   1       77.65      116.84      2.02 o 
   1  -3   1      386.72      375.14      4.52 o 
   2  -3   1       79.39       90.18      2.85 o 
   3  -3   1       31.10       29.31      1.83 o 
   4  -3   1       47.73       37.86      2.24 o 
   5  -3   1       29.56       32.16      2.24 o 
   6  -3   1        2.68        1.63      1.02 o 
  -9  -2   1       15.29       17.10      2.24 o 
  -8  -2   1       28.10       34.40      2.65 o 
  -7  -2   1        8.26       10.79      1.42 o 
  -6  -2   1        9.02       12.96      1.73 o 
  -5  -2   1       22.51       18.72      1.32 o 
  -4  -2   1       24.12       15.67      1.22 o 
  -3  -2   1     3307.22     3477.76     47.02 o 
  -2  -2   1      260.35      317.55      5.70 o 
  -1  -2   1      185.43      128.01      2.34 o 
   0  -2   1      176.37      107.27      4.68 o 
   1  -2   1      615.07      530.47      5.61 o 
   2  -2   1       60.41       77.96      2.44 o 
   3  -2   1       85.40       99.95      3.05 o 
   4  -2   1      242.87      232.26      5.50 o 
   5  -2   1       48.59       48.45      2.44 o 
   6  -2   1      102.10       85.70      3.66 o 
   7  -2   1        4.46        5.89      1.15 o 
  -8  -1   1       28.68       35.22      2.65 o 
  -7  -1   1       12.83        9.36      1.42 o 
  -6  -1   1        6.71        6.11      1.22 o 
  -5  -1   1      245.04      278.86      6.51 o 
  -4  -1   1       44.00       43.68      1.22 o 
  -3  -1   1       89.21       56.50      1.30 o 
  -2  -1   1      372.22      483.85      7.53 o 
  -1  -1   1      369.94      435.41      6.51 o 
   0  -1   1      203.39      118.67      2.04 o 
   1  -1   1       42.92        8.17      0.34 o 
   2  -1   1     1013.41     1029.79     14.66 o 
   3  -1   1      101.40      105.65      2.85 o 
   4  -1   1       67.85       69.62      2.65 o 
   5  -1   1       15.16       14.45      1.42 o 
   6  -1   1       56.63       47.23      2.65 o 
   7  -1   1       16.37       14.66      1.83 o 
  -8   0   1       17.87       19.54      2.24 o 
  -7   0   1        5.57        5.70      1.42 o 
  -6   0   1       87.43       91.40      3.66 o 
  -5   0   1       65.10       65.55      2.85 o 
  -4   0   1      135.64      163.39      2.44 o 
  -3   0   1       18.46       12.55      0.92 o 
  -2   0   1      703.61      508.00      7.74 o 
  -1   0   1      366.89      530.06      7.53 o 
   0   0   1      789.59      819.11     11.40 o 
   1   0   1       87.52       50.89      1.02 o 
   2   0   1     2545.63     2424.95     22.81 o 
   3   0   1      605.63      596.19      6.31 o 
   4   0   1       27.23       43.20      1.02 o 
   5   0   1       91.30       92.82      3.05 o 
   6   0   1        3.41        6.92      1.22 o 
   7   0   1       61.51       70.84      3.26 o 
   8   0   1       10.41        7.53      1.22 o 
  -8   1   1        1.83        2.65      1.22 o 
  -7   1   1       18.06       22.19      2.24 o 
  -6   1   1       37.33       26.26      2.04 o 
  -5   1   1        3.78        3.87      1.02 o 
  -4   1   1      215.85      240.60      5.50 o 
  -3   1   1       73.26       76.14      1.23 o 
  -2   1   1       61.78       30.32      0.68 o 
  -1   1   1      387.65      202.33      3.56 o 
   1   1   1      246.52      320.19      4.89 o 
   2   1   1    19442.51    20355.65    266.86 o 
   3   1   1      335.79      276.23      3.45 o 
   4   1   1       11.77       15.99      0.78 o 
   5   1   1       63.32       64.11      1.56 o 
   6   1   1        4.67        5.50      1.02 o 
   7   1   1        6.55        5.09      1.02 o 
   8   1   1        1.57        0.29      1.02 o 
  -7   2   1        0.63        2.04      1.02 o 
  -6   2   1        0.08       -0.92      0.61 o 
  -5   2   1      153.10      132.11      4.27 o 
  -4   2   1      258.35      236.74      5.70 o 
  -3   2   1        0.36        0.61      0.41 o 
  -2   2   1     2309.03     2539.89     24.04 o 
  -1   2   1       17.69        8.19      0.61 o 
   0   2   1     3818.00     3650.81     33.60 o 
   1   2   1     1974.50     1880.73     18.52 o 
   2   2   1     2740.21     2800.37     28.80 o 
   3   2   1      779.73      909.08     13.64 o 
   4   2   1      200.95      301.66      4.02 o 
   5   2   1       65.89       60.69      1.58 o 
   6   2   1        6.24        6.92      1.02 o 
   7   2   1        0.46        1.42      0.81 o 
   8   2   1        0.02        0.51      1.22 o 
   9   2   1        1.13        1.02      1.22 o 
  -6   3   1        1.08        0.00      0.81 o 
  -5   3   1        0.10       -0.61      0.61 o 
  -4   3   1       17.15       18.12      1.63 o 
  -3   3   1       11.51       10.99      1.22 o 
  -2   3   1      132.83      146.11      2.25 o 
  -1   3   1       65.60       72.15      1.51 o 
   0   3   1     4608.87     4778.16    110.84 o 
   1   3   1       33.87       13.53      0.64 o 
   2   3   1        6.75        2.79      0.61 o 
   3   3   1      793.56      864.81      9.26 o 
   4   3   1      119.96      115.98      2.37 o 
   5   3   1       12.15        8.35      1.02 o 
   6   3   1       27.02       30.89      1.36 o 
   7   3   1        4.71        9.65      2.24 o 
   8   3   1        1.09        0.81      1.02 o 
   9   3   1        1.80        0.81      1.22 o 
  -6   4   1       11.08       12.82      2.04 o 
  -5   4   1       81.02       83.25      3.87 o 
  -4   4   1       32.48       31.14      2.24 o 
  -3   4   1        4.54        5.70      1.02 o 
  -2   4   1      415.81      398.36      7.74 o 
  -1   4   1      640.86      652.88      7.40 o 
   0   4   1      845.07      982.98     10.43 o 
   1   4   1       34.77       25.29      2.04 o 
   2   4   1        4.42        1.30      0.34 o 
   3   4   1      416.48      379.92      3.78 o 
   4   4   1       34.01       32.87      1.17 o 
   5   4   1      155.76      163.69      3.16 o 
   6   4   1        7.18        4.86      0.78 o 
   7   4   1        3.37        7.69      0.90 o 
   8   4   1        0.12        0.81      1.02 o 
   9   4   1        2.24        2.04      1.22 o 
  -5   5   1        2.09        0.61      1.02 o 
  -4   5   1        6.04        3.05      1.02 o 
  -3   5   1        0.23        0.00      0.61 o 
  -2   5   1        0.12       -0.41      0.61 o 
  -1   5   1       21.78       22.59      1.63 o 
   0   5   1      272.93      296.89      4.32 o 
   1   5   1        0.53        1.10      0.61 o 
   2   5   1        0.37        2.89      0.51 o 
   3   5   1       67.58       60.93      1.71 o 
   4   5   1       42.94       45.39      2.44 o 
   5   5   1       11.62       12.13      2.14 o 
   6   5   1        2.89        2.62      1.02 o 
   7   5   1       10.96       10.90      1.07 o 
   8   5   1       17.98       17.06      1.36 o 
   9   5   1        2.17        2.85      1.42 o 
  -4   6   1       34.50       42.75      3.05 o 
  -3   6   1       34.56       36.23      2.65 o 
  -2   6   1        0.01        0.00      0.81 o 
  -1   6   1        7.64        7.33      1.22 o 
   0   6   1      163.23      159.20      4.17 o 
   1   6   1      374.21      381.32      7.23 o 
   2   6   1       39.69       32.01      1.36 o 
   3   6   1       21.21       19.48      1.07 o 
   4   6   1       26.20       26.08      1.36 o 
   5   6   1      177.47      184.83      5.70 o 
   6   6   1       25.00       24.02      2.24 o 
   7   6   1        0.04       -1.22      0.81 o 
   8   6   1        1.52        2.65      1.42 o 
  -3   7   1       18.48       15.06      2.04 o 
  -2   7   1       62.53       58.83      3.26 o 
  -1   7   1       61.09       52.72      3.05 o 
   0   7   1       50.97       53.13      2.65 o 
   1   7   1       24.76       22.28      1.42 o 
   2   7   1       74.24       68.61      2.08 o 
   3   7   1        6.75        6.64      0.92 o 
   4   7   1       13.61       14.83      1.63 o 
   5   7   1       92.23       94.65      4.07 o 
   6   7   1        0.48        0.20      0.81 o 
   7   7   1        0.36       -0.20      0.81 o 
   8   7   1        0.00        0.20      1.02 o 
   9   7   1        0.02       -0.81      1.22 o 
  -1   8   1       43.95       40.71      2.85 o 
   0   8   1       94.16       94.25      4.07 o 
   1   8   1       32.85       30.33      2.24 o 
   2   8   1       18.68       21.61      1.73 o 
   3   8   1      348.96      369.14      6.02 o 
   4   8   1       37.88       36.60      1.79 o 
   5   8   1        4.68        2.85      1.22 o 
   6   8   1        8.69        8.14      1.63 o 
   7   8   1        5.55        0.81      1.02 o 
   8   8   1        2.63        3.87      1.42 o 
   0   9   1        7.61        7.74      1.63 o 
   1   9   1       18.63       18.32      2.04 o 
   2   9   1        5.49        2.04      1.02 o 
   3   9   1       12.14       15.02      1.30 o 
   4   9   1        0.78        0.71      0.72 o 
   5   9   1       45.37       41.91      4.48 o 
   6   9   1       23.33       25.04      2.65 o 
   7   9   1        0.65        0.41      1.02 o 
   8   9   1        0.13        0.61      1.22 o 
   3  10   1        0.01       -0.20      1.02 o 
   4  10   1       20.84       24.40      1.79 o 
   5  10   1        0.03        0.65      0.78 o 
   6  10   1        9.03       10.38      2.04 o 
  -7  -9   2        1.53        2.24      1.22 o 
  -6  -9   2       15.77       16.90      2.24 o 
  -5  -9   2        1.56        0.61      1.02 o 
  -4  -9   2        1.64        1.83      0.81 o 
  -3  -9   2        7.07        9.02      0.94 o 
  -2  -9   2       16.83       18.52      2.24 o 
  -1  -9   2       15.22       15.27      2.04 o 
  -8  -8   2        2.77        2.85      1.22 o 
  -7  -8   2        0.51        2.04      1.22 o 
  -6  -8   2        0.80        0.20      0.81 o 
  -5  -8   2       20.84       22.19      2.24 o 
  -4  -8   2       79.85       93.12      2.95 o 
  -3  -8   2      194.00      195.20      4.24 o 
  -2  -8   2       15.50       12.94      1.22 o 
  -1  -8   2        0.35       -0.41      0.61 o 
   0  -8   2        8.47       10.99      1.63 o 
   1  -8   2      125.97      136.79      5.29 o 
  -9  -7   2        0.81        1.42      1.22 o 
  -8  -7   2        0.70        3.46      1.42 o 
  -7  -7   2        6.45        1.42      1.02 o 
  -6  -7   2        9.33        7.74      1.42 o 
  -5  -7   2        2.28        1.42      0.81 o 
  -4  -7   2        3.88        2.65      0.72 o 
  -3  -7   2      523.38      539.18      7.69 o 
  -2  -7   2       28.98       26.97      1.63 o 
  -1  -7   2       37.73       42.18      1.73 o 
   0  -7   2       69.16       72.87      3.46 o 
   1  -7   2       12.27       13.23      1.63 o 
   2  -7   2       28.69       29.31      2.44 o 
  -9  -6   2        2.67        1.02      0.72 o 
  -8  -6   2        1.12       -0.92      0.61 o 
  -7  -6   2       32.83       31.75      2.44 o 
  -6  -6   2      141.78      151.04      5.29 o 
  -5  -6   2       42.75       41.53      2.65 o 
  -4  -6   2       49.81       50.13      1.94 o 
  -3  -6   2       21.58       22.20      1.30 o 
  -2  -6   2      252.09      262.40      4.46 o 
  -1  -6   2      969.50      965.53     11.15 o 
   0  -6   2        0.08        1.22      0.81 o 
   1  -6   2        8.39        7.94      1.22 o 
   2  -6   2        0.00        0.20      0.61 o 
   3  -6   2       19.95       20.76      2.24 o 
  -9  -5   2        0.00        1.22      1.02 o 
  -8  -5   2        0.04        0.20      0.81 o 
  -7  -5   2       11.15        9.97      1.42 o 
  -6  -5   2        0.01        0.41      0.61 o 
  -5  -5   2       48.54       54.35      2.85 o 
  -4  -5   2       68.21       68.80      3.05 o 
  -3  -5   2        3.17        1.83      0.58 o 
  -2  -5   2      163.75      149.28      2.95 o 
  -1  -5   2       12.65        7.67      0.72 o 
   0  -5   2       29.68       30.62      1.22 o 
   1  -5   2     1177.47     1207.09     18.73 o 
   2  -5   2       25.25       23.21      1.83 o 
   3  -5   2        0.69        0.41      0.81 o 
   4  -5   2       46.24       51.50      3.05 o 
  -9  -4   2        1.38       -0.61      1.02 o 
  -8  -4   2        0.06        0.00      0.81 o 
  -7  -4   2      130.81      131.90      4.27 o 
  -6  -4   2        0.53        1.22      0.58 o 
  -5  -4   2        2.51        1.42      0.81 o 
  -4  -4   2      176.22      141.06      4.27 o 
  -3  -4   2      369.89      396.94      7.94 o 
  -2  -4   2      271.17      300.78      4.31 o 
  -1  -4   2      854.18      843.93      9.35 o 
   0  -4   2      190.74      179.83      2.24 o 
   1  -4   2      329.04      307.46      3.39 o 
   2  -4   2      297.06      311.20      4.75 o 
   3  -4   2       84.96       85.63      2.37 o 
   4  -4   2       71.71       71.77      2.45 o 
   5  -4   2       16.24       16.39      1.44 o 
  -9  -3   2        0.04       -0.61      0.81 o 
  -8  -3   2       22.09       33.18      2.44 o 
  -7  -3   2        1.09        4.14      0.64 o 
  -6  -3   2       40.49       44.38      2.24 o 
  -5  -3   2      474.25      497.70      6.47 o 
  -4  -3   2      152.23      125.80      3.66 o 
  -3  -3   2      661.62      630.41     10.58 o 
  -2  -3   2      323.56      393.23      4.96 o 
  -1  -3   2     1165.99     1173.59     11.94 o 
   0  -3   2       12.68        5.38      0.35 o 
   1  -3   2      386.05      382.20      3.78 o 
   2  -3   2       20.60       17.30      1.53 o 
   3  -3   2      227.02      243.86      5.70 o 
   4  -3   2       95.29      101.94      3.36 o 
   5  -3   2       10.43        6.37      1.01 o 
   6  -3   2        0.01        0.09      0.81 o 
  -9  -2   2       70.18       72.67      4.07 o 
  -8  -2   2        2.52        3.87      1.22 o 
  -7  -2   2        9.34       10.58      1.63 o 
  -6  -2   2      167.21      167.52      3.13 o 
  -5  -2   2      483.05      473.17     10.58 o 
  -4  -2   2       16.44       16.28      1.22 o 
  -3  -2   2        7.97        2.01      0.51 o 
  -2  -2   2      102.97       43.56      1.63 o 
  -1  -2   2     2401.77     2334.79     27.48 o 
   0  -2   2     1136.88     1269.99     10.07 o 
   1  -2   2        8.46        2.43      0.26 o 
   2  -2   2        1.79       10.43      0.81 o 
   3  -2   2       20.93       15.06      1.22 o 
   4  -2   2      193.16      191.55      4.89 o 
   5  -2   2       15.58       13.64      1.63 o 
   6  -2   2       10.00        7.61      1.12 o 
   7  -2   2        2.78        2.74      0.93 o 
  -8  -1   2        2.87        3.66      1.22 o 
  -7  -1   2      132.91      172.01      5.50 o 
  -6  -1   2       53.06       60.05      2.85 o 
  -5  -1   2        3.04        4.08      0.49 o 
  -4  -1   2        0.59        1.10      0.61 o 
  -3  -1   2      330.06      301.87      5.29 o 
  -2  -1   2        0.64       17.30      0.81 o 
  -1  -1   2     4174.28     3710.86     31.96 o 
   0  -1   2        0.38       11.04      0.32 o 
   1  -1   2      416.68      455.95      3.25 o 
   2  -1   2      240.00      240.20      2.08 o 
   3  -1   2      100.23       90.99      2.65 o 
   4  -1   2       23.65       28.70      1.63 o 
   5  -1   2      100.13      105.44      3.46 o 
   6  -1   2       13.15       13.87      3.46 o 
   7  -1   2       17.00       16.80      1.42 o 
  -8   0   2       36.08       34.60      2.65 o 
  -7   0   2       46.96       49.87      3.05 o 
  -6   0   2        2.30        2.85      1.02 o 
  -5   0   2        9.43       23.61      1.63 o 
  -4   0   2      125.92      107.67      2.34 o 
  -3   0   2       48.18       28.92      0.92 o 
  -2   0   2      114.91      134.01      1.85 o 
  -1   0   2      799.00     1175.54     16.08 o 
   0   0   2      679.53      493.22      7.12 o 
   1   0   2     1427.18     1247.39     23.61 o 
   2   0   2       62.03       73.61      1.07 o 
   3   0   2        7.57       14.91      0.52 o 
   4   0   2     1220.62     1286.20     13.43 o 
   5   0   2       95.11      105.44      3.26 o 
   6   0   2       52.13       54.55      2.65 o 
   7   0   2        0.97        1.73      0.92 o 
   8   0   2        0.42        0.81      1.22 o 
  -8   1   2        0.56        0.81      1.02 o 
  -7   1   2        0.27        0.20      0.81 o 
  -6   1   2       42.15       49.46      2.85 o 
  -5   1   2       37.16       32.16      2.04 o 
  -4   1   2        1.31        1.83      0.61 o 
  -3   1   2       83.53       51.52      1.20 o 
  -2   1   2      242.09      207.05      2.64 o 
  -1   1   2      462.60      554.63      5.68 o 
   0   1   2     3428.03     4034.69     53.94 o 
   1   1   2       69.25      195.01      3.46 o 
   2   1   2      561.63      691.67      9.26 o 
   3   1   2       29.13       43.08      0.88 o 
   4   1   2      263.94      264.14      3.52 o 
   5   1   2        2.85        2.85      0.81 o 
   6   1   2      194.52      195.91      4.07 o 
   7   1   2        1.01        0.92      1.22 o 
   8   1   2       17.49       18.12      2.24 o 
  -7   2   2        0.00        0.81      1.02 o 
  -6   2   2        0.30        1.42      0.81 o 
  -5   2   2        0.97        0.81      0.81 o 
  -4   2   2       38.48       38.07      2.04 o 
  -3   2   2      196.95      205.59      2.82 o 
  -2   2   2      281.57      197.52      3.05 o 
  -1   2   2      874.48      829.94      8.42 o 
   0   2   2      101.00      120.51      3.56 o 
   1   2   2        1.72        6.51      0.61 o 
   3   2   2      312.21      275.46      3.74 o 
   4   2   2       95.98       85.12      1.52 o 
   5   2   2       41.71       40.55      1.12 o 
   6   2   2        0.03        0.20      0.61 o 
   7   2   2       16.75       21.90      1.42 o 
   8   2   2       30.03       27.68      2.65 o 
   9   2   2        4.23        5.90      1.63 o 
  -6   3   2       12.53        8.75      1.63 o 
  -5   3   2        4.72        5.50      1.22 o 
  -4   3   2       39.06       36.64      2.24 o 
  -3   3   2      314.24      306.96      6.72 o 
  -2   3   2       17.56       54.07      1.32 o 
  -1   3   2      153.68      231.89      3.16 o 
   0   3   2      220.45      177.79      2.85 o 
   1   3   2       52.14       56.26      1.22 o 
   2   3   2      210.95      176.65      1.93 o 
   3   3   2      130.77      117.46      2.05 o 
   4   3   2      379.85      417.10      7.43 o 
   5   3   2       56.80       67.89      1.47 o 
   6   3   2       51.41       46.99      1.40 o 
   7   3   2        0.86        0.51      0.52 o 
   8   3   2        0.51       -0.20      1.02 o 
   9   3   2        3.00        1.02      1.02 o 
  -6   4   2       21.05       19.54      2.24 o 
  -5   4   2        0.23       -0.81      0.61 o 
  -4   4   2      132.92      116.64      4.27 o 
  -3   4   2      304.61      311.64      7.12 o 
  -2   4   2      291.38      289.25      6.31 o 
  -1   4   2       12.15       11.10      0.72 o 
   0   4   2     1127.89     1175.25     12.09 o 
   1   4   2      429.52      376.10      4.72 o 
   2   4   2       47.02       40.89      3.05 o 
   3   4   2       19.06       21.57      0.69 o 
   4   4   2        0.10        1.07      1.02 o 
   5   4   2        0.02       -0.81      0.61 o 
   6   4   2       42.50       44.28      1.32 o 
   7   4   2        1.24        0.84      0.64 o 
   8   4   2        0.07        0.41      1.02 o 
   9   4   2        2.62        5.29      1.63 o 
  -5   5   2       18.32       19.34      2.24 o 
  -4   5   2       41.15       43.76      2.65 o 
  -3   5   2       12.14       10.38      1.42 o 
  -2   5   2      211.59      186.86      5.09 o 
  -1   5   2       11.91       11.53      0.92 o 
   0   5   2      446.65      434.53      6.51 o 
   1   5   2      164.71      165.91      2.87 o 
   2   5   2       91.33       83.21      1.91 o 
   3   5   2       29.23       25.90      0.66 o 
   4   5   2        5.91        5.20      0.71 o 
   5   5   2       68.10       62.65      2.95 o 
   6   5   2        1.82        2.06      0.64 o 
   7   5   2       38.27       31.60      1.65 o 
   8   5   2        0.04        0.61      1.02 o 
   9   5   2        1.38        0.61      1.22 o 
  -4   6   2       18.08       15.27      2.04 o 
  -3   6   2        7.36        7.94      1.42 o 
  -2   6   2       22.29       29.11      2.04 o 
  -1   6   2      159.45      168.54      4.89 o 
   0   6   2      113.10      116.76      3.87 o 
   1   6   2       82.07       82.87      3.16 o 
   2   6   2       90.26       99.91      2.35 o 
   3   6   2      119.06      103.28      2.49 o 
   4   6   2       27.58       27.78      1.36 o 
   5   6   2        0.06        0.20      0.81 o 
   6   6   2        0.09       -0.61      0.61 o 
   7   6   2        6.41       13.03      1.83 o 
   8   6   2       12.09       11.40      1.83 o 
  -3   7   2        0.73        0.20      0.81 o 
  -2   7   2       67.58       71.24      3.46 o 
  -1   7   2        6.40        5.70      1.22 o 
   0   7   2       29.77       26.87      2.04 o 
   1   7   2       13.99       14.13      1.07 o 
   2   7   2       70.07       73.03      2.14 o 
   3   7   2      116.71      126.56      2.93 o 
   4   7   2        5.97        4.36      0.78 o 
   5   7   2        0.03        0.00      0.81 o 
   6   7   2       14.80       12.42      1.83 o 
   7   7   2       10.60       13.23      1.83 o 
   8   7   2        0.00        1.22      1.02 o 
   9   7   2        0.56        0.41      1.22 o 
  -1   8   2       13.25       11.40      1.63 o 
   0   8   2        6.81        7.33      1.42 o 
   1   8   2        6.61        4.89      1.22 o 
   2   8   2       24.68       26.45      2.24 o 
   3   8   2       10.69       11.36      1.73 o 
   4   8   2        1.87        0.61      0.58 o 
   5   8   2       32.67       34.20      2.65 o 
   6   8   2       10.96        9.77      1.83 o 
   7   8   2        5.62        5.29      1.63 o 
   8   8   2        0.06       -0.61      1.02 o 
   0   9   2        7.05        6.92      1.63 o 
   1   9   2       22.53       23.82      2.24 o 
   2   9   2        0.05        0.55      1.12 o 
   3   9   2      115.49      117.28      3.22 o 
   4   9   2       31.75       33.88      4.89 o 
   5   9   2       12.96       17.72      1.42 o 
   6   9   2       10.50        7.74      1.63 o 
   7   9   2        0.38       -1.02      0.81 o 
   8   9   2        0.45        0.61      1.02 o 
   3  10   2        0.33        0.10      0.58 o 
   4  10   2       26.84       25.84      2.75 o 
   5  10   2       36.49       31.75      3.05 o 
   6  10   2        0.03        0.61      1.02 o 
  -7  -9   3        0.05        0.61      1.22 o 
  -6  -9   3       28.79       32.77      3.05 o 
  -5  -9   3        8.60        7.74      1.83 o 
  -4  -9   3        0.05        1.15      0.81 o 
  -3  -9   3        0.40        0.65      0.68 o 
  -2  -9   3        0.08       -0.61      0.81 o 
  -8  -8   3        2.99        2.65      1.22 o 
  -7  -8   3        0.96       -0.92      0.61 o 
  -6  -8   3        0.23       -1.53      1.02 o 
  -5  -8   3        0.00       -0.79      0.52 o 
  -4  -8   3       11.56       13.62      1.36 o 
  -3  -8   3        3.29        4.65      0.93 o 
  -2  -8   3        5.59        8.21      1.07 o 
  -1  -8   3        7.14        7.33      1.42 o 
   0  -8   3        0.17        0.00      0.81 o 
  -8  -7   3        0.97        0.00      1.02 o 
  -7  -7   3       24.62       27.07      2.44 o 
  -6  -7   3        8.77       12.42      1.83 o 
  -5  -7   3        1.19        1.42      0.81 o 
  -4  -7   3       43.20       42.54      1.87 o 
  -3  -7   3       11.93       14.06      1.06 o 
  -2  -7   3       72.84       78.57      2.45 o 
  -1  -7   3       47.40       50.69      2.85 o 
   0  -7   3        0.00       -0.41      0.61 o 
   1  -7   3        9.45       10.99      1.63 o 
   2  -7   3       19.13       19.95      2.24 o 
  -9  -6   3        1.81        3.05      1.22 o 
  -8  -6   3        0.60       -0.81      0.61 o 
  -7  -6   3        5.41        4.48      1.22 o 
  -6  -6   3        0.88        1.22      0.81 o 
  -5  -6   3        3.82        1.42      0.81 o 
  -4  -6   3        0.80        0.20      0.61 o 
  -3  -6   3       50.44       47.46      2.54 o 
  -2  -6   3        0.39       -0.61      0.49 o 
  -1  -6   3     1222.37     1265.83     13.96 o 
   0  -6   3       26.05       28.91      2.04 o 
   1  -6   3        4.93        3.46      1.02 o 
   2  -6   3        8.57        4.48      1.22 o 
   3  -6   3        1.05       -0.92      0.61 o 
  -9  -5   3        3.76        4.48      1.42 o 
  -8  -5   3        0.05        0.81      0.81 o 
  -7  -5   3       10.56       13.03      1.63 o 
  -6  -5   3       14.72       12.62      1.63 o 
  -5  -5   3      257.19      254.46      4.60 o 
  -4  -5   3      303.25      295.56      7.12 o 
  -3  -5   3       71.07       67.32      2.02 o 
  -2  -5   3       71.27       73.91      1.65 o 
  -1  -5   3      292.57      293.03      4.46 o 
   0  -5   3      273.15      270.66      4.17 o 
   1  -5   3     1413.09     1462.96     22.19 o 
   2  -5   3       38.40       36.84      2.24 o 
   3  -5   3        1.96        0.61      0.81 o 
   4  -5   3       26.14       35.62      2.65 o 
  -9  -4   3        0.73        0.20      0.81 o 
  -8  -4   3        0.49        0.41      0.81 o 
  -7  -4   3        0.41        0.81      0.61 o 
  -6  -4   3       13.57       15.47      1.63 o 
  -5  -4   3       98.90       99.95      3.46 o 
  -4  -4   3       83.21       96.40      2.37 o 
  -3  -4   3     1138.94     1317.42     20.15 o 
  -2  -4   3       54.10       39.91      1.09 o 
  -1  -4   3       21.35       18.52      1.12 o 
   0  -4   3      114.09      116.27      3.32 o 
   1  -4   3        1.26        0.46      0.26 o 
   2  -4   3        5.38        4.81      1.22 o 
   3  -4   3      334.61      337.21      6.31 o 
   4  -4   3        0.06        1.02      0.58 o 
   5  -4   3        1.00        0.88      0.64 o 
  -9  -3   3        1.71        3.46      1.22 o 
  -8  -3   3        1.67        1.22      0.81 o 
  -7  -3   3       23.68       22.77      2.44 o 
  -6  -3   3       23.49       26.06      1.83 o 
  -5  -3   3      154.38      147.17      4.07 o 
  -4  -3   3       34.38       49.67      2.24 o 
  -2  -3   3      407.43      303.71      4.17 o 
  -1  -3   3     3747.18     3989.04     43.26 o 
   0  -3   3       34.22       30.91      0.78 o 
   1  -3   3      460.58      502.48      4.76 o 
   2  -3   3      188.60      184.32      3.17 o 
   3  -3   3      178.65      179.07      3.45 o 
   4  -3   3       83.56       91.67      3.05 o 
   5  -3   3       10.10        9.15      1.07 o 
   6  -3   3       12.34       10.56      1.32 o 
  -9  -2   3       11.97       10.58      2.04 o 
  -8  -2   3        2.40        2.44      1.02 o 
  -7  -2   3        7.99        7.74      1.42 o 
  -6  -2   3       16.67       16.31      0.98 o 
  -5  -2   3      220.28      243.45      5.29 o 
  -4  -2   3       14.52        7.53      0.81 o 
  -3  -2   3      164.99      158.98      3.66 o 
  -2  -2   3      142.35      158.77      3.46 o 
  -1  -2   3     1011.82      962.65      9.78 o 
   0  -2   3      131.41      220.45      2.31 o 
   1  -2   3      135.92       83.75      1.28 o 
   2  -2   3      342.23      349.60      3.47 o 
   3  -2   3        6.77        6.63      0.72 o 
   4  -2   3        3.66        3.32      0.68 o 
   5  -2   3       23.76       21.30      1.27 o 
   6  -2   3        7.01        7.43      1.12 o 
   7  -2   3       10.65        9.86      1.22 o 
  -8  -1   3        1.23       -0.41      1.02 o 
  -7  -1   3       99.95      124.98      4.68 o 
  -6  -1   3        7.66        6.72      1.22 o 
  -5  -1   3        3.04        3.80      0.49 o 
  -4  -1   3     1507.23     1492.29     15.11 o 
  -3  -1   3      207.35      128.04      3.05 o 
  -2  -1   3        6.44        1.83      0.29 o 
  -1  -1   3     1465.80     1497.15     31.86 o 
   0  -1   3      272.26      207.64      2.07 o 
   1  -1   3     2575.69     2325.68     17.89 o 
   2  -1   3      177.71      173.21      2.92 o 
   3  -1   3      103.74       89.07      1.18 o 
   4  -1   3       11.08        9.57      0.83 o 
   5  -1   3       20.68       20.02      1.22 o 
   6  -1   3        1.95        2.47      0.81 o 
   7  -1   3        0.43        0.07      0.64 o 
  -8   0   3        2.98        1.22      1.02 o 
  -7   0   3        3.75        2.24      1.02 o 
  -6   0   3       44.56       46.41      2.85 o 
  -5   0   3       10.19       10.18      1.22 o 
  -4   0   3      142.70      149.35      2.75 o 
  -3   0   3      141.35      218.62      4.07 o 
  -2   0   3       28.51       85.86      1.51 o 
  -1   0   3     3067.41     3170.80     41.93 o 
   0   0   3      799.59      815.50     21.48 o 
   1   0   3      271.94      420.74      4.60 o 
   2   0   3       13.43       32.90      0.64 o 
   3   0   3        0.06        5.15      0.32 o 
   4   0   3        0.02        1.60      0.49 o 
   5   0   3        0.17        0.84      0.51 o 
   6   0   3        0.13       -0.15      0.49 o 
   7   0   3        0.50        0.10      0.58 o 
   8   0   3       12.86       16.08      2.24 o 
  -8   1   3        4.07        0.81      1.22 o 
  -7   1   3       93.10       95.47      4.27 o 
  -6   1   3      258.69      284.37      7.33 o 
  -5   1   3       87.76       93.43      3.66 o 
  -4   1   3        1.43        2.58      0.61 o 
  -3   1   3      738.97      818.88     14.05 o 
  -2   1   3      343.81      267.01      3.36 o 
  -1   1   3     2379.59     2086.05     19.57 o 
   0   1   3      972.60     1254.52     17.30 o 
   1   1   3     1232.94     1336.49     24.53 o 
   2   1   3      989.08      929.80     21.68 o 
   3   1   3      287.39      251.47      2.67 o 
   4   1   3      330.57      339.51      3.75 o 
   5   1   3       11.51       10.29      1.83 o 
   6   1   3      145.19      147.91      3.16 o 
   7   1   3       29.44       25.85      2.44 o 
   8   1   3        0.03       -0.41      0.81 o 
  -7   2   3       18.30       17.51      2.24 o 
  -6   2   3      140.59      146.15      5.09 o 
  -5   2   3      119.02      103.41      3.87 o 
  -4   2   3      138.89      150.43      4.48 o 
  -3   2   3        3.45        3.30      0.34 o 
  -2   2   3      877.08     1002.84     13.94 o 
  -1   2   3      144.23      225.48      2.95 o 
   0   2   3      833.00      690.59      7.05 o 
   1   2   3      840.72     1156.31     17.40 o 
   2   2   3     4598.97     4812.98     49.16 o 
   3   2   3       35.07       39.28      0.84 o 
   4   2   3        6.54       11.37      1.12 o 
   5   2   3       60.95       60.70      1.38 o 
   6   2   3        0.31        0.81      0.71 o 
   7   2   3       33.99       41.12      2.85 o 
   8   2   3       24.65       13.84      2.04 o 
   9   2   3        1.47        0.61      1.22 o 
  -6   3   3        3.24        0.81      0.81 o 
  -5   3   3      114.77      106.05      4.07 o 
  -4   3   3        1.22        2.65      1.02 o 
  -3   3   3      190.32      184.63      4.89 o 
  -2   3   3      217.68      291.70      3.85 o 
  -1   3   3      135.88      157.47      2.43 o 
   0   3   3     1284.08     1234.57     28.09 o 
   1   3   3      437.26      331.65      3.94 o 
   2   3   3      611.64      578.32      5.02 o 
   3   3   3      114.74      109.14      3.26 o 
   4   3   3     7827.86     7920.92     74.20 o 
   5   3   3      239.11      225.66      2.94 o 
   6   3   3       30.52       38.33      1.23 o 
   7   3   3       16.37       15.88      1.83 o 
   8   3   3        5.50        6.31      1.63 o 
   9   3   3        3.46        5.29      1.63 o 
  -6   4   3        1.59       -0.41      0.81 o 
  -5   4   3        0.06        1.02      1.02 o 
  -4   4   3      108.30      102.59      3.87 o 
  -3   4   3       15.42        9.16      1.22 o 
  -2   4   3       37.39       29.92      1.83 o 
  -1   4   3       31.55       53.08      1.51 o 
   0   4   3     2774.62     3057.16     51.30 o 
   1   4   3      266.69      306.84      4.00 o 
   2   4   3       57.06       43.21      1.32 o 
   3   4   3      437.68      441.94      4.22 o 
   4   4   3      643.00      652.74      7.74 o 
   5   4   3      233.40      233.91      5.80 o 
   6   4   3      346.23      348.81      5.47 o 
   7   4   3        0.85        2.65      0.72 o 
   8   4   3        0.40        0.81      1.02 o 
   9   4   3        1.46        0.81      1.22 o 
  -5   5   3        5.36        4.89      1.22 o 
  -4   5   3        5.76        7.12      1.42 o 
  -3   5   3       29.57       28.70      2.04 o 
  -2   5   3      197.14      182.39      5.09 o 
  -1   5   3      290.16      284.58      7.02 o 
   0   5   3        5.22        1.94      0.43 o 
   1   5   3       85.25       95.30      2.14 o 
   2   5   3     2184.19     2235.10     21.99 o 
   3   5   3      270.10      257.96      2.97 o 
   4   5   3       65.01       49.34      1.39 o 
   5   5   3      136.99      127.71      2.69 o 
   6   5   3       42.02       44.33      1.71 o 
   7   5   3       10.39       11.62      1.15 o 
   8   5   3       20.96       20.76      2.24 o 
   9   5   3        0.63        1.22      1.42 o 
  -4   6   3        7.44        4.48      1.42 o 
  -3   6   3       53.23       56.18      3.05 o 
  -2   6   3        3.18        2.24      1.02 o 
  -1   6   3       91.07       90.99      3.46 o 
   0   6   3        4.14        5.86      1.93 o 
   1   6   3      100.47      107.14      2.43 o 
   2   6   3      171.73      179.47      3.27 o 
   3   6   3       17.73       17.02      0.98 o 
   4   6   3       36.75       37.94      1.47 o 
   5   6   3       12.39       15.67      1.83 o 
   6   6   3        0.93        2.24      1.02 o 
   7   6   3        0.60       -0.41      0.81 o 
   8   6   3       10.45        8.96      1.83 o 
  -3   7   3       23.42       22.80      2.24 o 
  -2   7   3        6.03        5.09      1.42 o 
  -1   7   3        2.99        3.05      1.22 o 
   0   7   3       58.08       62.49      3.05 o 
   1   7   3       87.97       97.02      3.87 o 
   2   7   3        0.02        1.19      0.49 o 
   3   7   3        3.05        2.06      0.71 o 
   4   7   3        0.16        0.26      1.02 o 
   5   7   3       29.22       29.92      2.44 o 
   6   7   3        1.18        1.63      1.02 o 
   7   7   3        0.31        0.61      1.02 o 
   8   7   3        1.30        2.04      1.22 o 
   9   7   3        0.08        0.00      1.02 o 
  -2   8   3        2.04        1.22      1.02 o 
  -1   8   3        3.20        5.29      1.42 o 
   0   8   3        1.09        3.26      1.02 o 
   1   8   3       35.57       34.20      2.24 o 
   2   8   3        5.18        4.33      1.22 o 
   3   8   3        7.52        8.23      0.93 o 
   4   8   3        3.00        4.82      0.86 o 
   5   8   3        0.00       -0.41      0.61 o 
   6   8   3        1.28        1.83      1.22 o 
   7   8   3        4.82       11.60      2.04 o 
   8   8   3        0.00        0.41      1.22 o 
   0   9   3        2.67        1.22      1.02 o 
   1   9   3       14.27       12.62      1.83 o 
   2   9   3       52.63       57.50      2.75 o 
   3   9   3        3.14        1.83      0.72 o 
   4   9   3        1.27        3.11      0.78 o 
   5   9   3        0.25        0.81      0.81 o 
   6   9   3        2.42        1.22      1.02 o 
   7   9   3       14.99       15.47      2.24 o 
   8   9   3        2.29        5.09      1.63 o 
   2  10   3       16.81       17.91      2.04 o 
   3  10   3        7.33        5.07      0.93 o 
   4  10   3        2.77        1.70      0.78 o 
   5  10   3       73.80       80.00      4.48 o 
   6  10   3        0.13        0.61      1.02 o 
  -6  -9   4       41.07       51.30      3.66 o 
  -5  -9   4       10.58       10.99      2.04 o 
  -4  -9   4        2.77        2.22      0.93 o 
  -3  -9   4       15.65       18.63      2.75 o 
  -2  -9   4       37.36       45.60      3.26 o 
  -8  -8   4        7.61        9.16      1.83 o 
  -7  -8   4        1.92        0.61      1.02 o 
  -6  -8   4        3.01        5.09      1.63 o 
  -5  -8   4        0.93        1.83      1.22 o 
  -4  -8   4      168.86      158.49      4.03 o 
  -3  -8   4        0.34        0.36      0.64 o 
  -2  -8   4        0.16        1.42      1.02 o 
  -1  -8   4       14.35        8.55      1.63 o 
   0  -8   4        5.71        1.42      1.02 o 
  -8  -7   4       51.59       52.11      3.46 o 
  -7  -7   4       10.67       14.05      1.83 o 
  -6  -7   4        1.01        0.00      0.81 o 
  -5  -7   4       18.99       21.98      2.24 o 
  -4  -7   4      145.18      151.30      4.17 o 
  -3  -7   4       11.15       11.57      2.04 o 
  -2  -7   4        6.69        6.89      1.01 o 
  -1  -7   4       17.51       17.91      1.83 o 
   0  -7   4       54.65       53.33      3.05 o 
   1  -7   4        1.28        0.20      0.81 o 
   2  -7   4        0.19       -1.02      0.81 o 
  -9  -6   4        1.55        1.22      1.02 o 
  -8  -6   4        0.30        0.61      0.81 o 
  -7  -6   4        4.71        5.09      1.22 o 
  -6  -6   4       18.83       19.13      2.04 o 
  -5  -6   4        0.15       -0.61      0.81 o 
  -4  -6   4        9.01        8.96      1.42 o 
  -3  -6   4        0.06       -0.65      0.43 o 
  -2  -6   4      154.30      160.11      7.12 o 
  -1  -6   4      156.02      158.58      3.31 o 
   0  -6   4        4.52        3.26      1.02 o 
   1  -6   4       24.26       19.54      1.83 o 
   2  -6   4        7.08        4.27      1.22 o 
   3  -6   4       27.32       26.26      2.44 o 
  -9  -5   4        0.74        0.41      1.02 o 
  -8  -5   4        4.94        5.70      1.42 o 
  -7  -5   4       34.78       30.53      2.24 o 
  -6  -5   4       23.12       30.74      2.24 o 
  -5  -5   4       27.14       25.04      1.83 o 
  -4  -5   4        0.12        0.00      0.81 o 
  -3  -5   4        4.22        2.26      0.58 o 
  -2  -5   4       91.22       73.54      2.08 o 
  -1  -5   4      100.66      103.46      2.37 o 
   0  -5   4        0.01       -0.76      0.51 o 
   1  -5   4       40.80       39.29      2.24 o 
   2  -5   4      107.65      121.73      4.27 o 
   3  -5   4       98.87       95.47      3.87 o 
   4  -5   4        1.22        0.20      1.02 o 
  -9  -4   4        0.14       -1.02      0.81 o 
  -8  -4   4        0.55        0.76      0.52 o 
  -7  -4   4       10.06        6.92      1.22 o 
  -6  -4   4       10.55        5.90      1.02 o 
  -5  -4   4        6.26        6.31      1.02 o 
  -4  -4   4      472.24      477.54      9.36 o 
  -3  -4   4       22.08       32.98      2.04 o 
  -2  -4   4       44.81       58.51      2.24 o 
  -1  -4   4       17.92       20.47      0.64 o 
   0  -4   4       55.63       63.96      1.28 o 
   1  -4   4      117.34      115.44      2.43 o 
   2  -4   4       13.08       15.22      1.07 o 
   3  -4   4       15.77       23.24      1.36 o 
   4  -4   4       24.91       21.59      1.44 o 
   5  -4   4        2.62        0.93      1.02 o 
  -9  -3   4        5.64        5.50      1.42 o 
  -8  -3   4        5.55        9.36      1.63 o 
  -7  -3   4       21.91       24.72      1.42 o 
  -6  -3   4        1.14        0.41      0.61 o 
  -5  -3   4       48.16       36.84      2.04 o 
  -4  -3   4      119.68      110.12      3.46 o 
  -3  -3   4      365.63      298.82      6.11 o 
  -2  -3   4        1.41        1.22      0.71 o 
  -1  -3   4      469.80      639.78      6.14 o 
   0  -3   4      432.80      389.30      3.83 o 
   1  -3   4      383.93      354.46      3.75 o 
   2  -3   4       99.86      107.89      2.30 o 
   3  -3   4      227.56      237.81      4.17 o 
   4  -3   4       14.76       17.47      1.22 o 
   5  -3   4        0.43       -0.79      0.52 o 
   6  -3   4        1.92        1.79      0.78 o 
  -9  -2   4        0.44       -0.20      1.22 o 
  -8  -2   4       30.44       24.43      2.44 o 
  -7  -2   4        4.48        1.02      0.81 o 
  -6  -2   4       10.36       12.88      0.98 o 
  -5  -2   4      594.37      599.27     10.38 o 
  -4  -2   4        1.89        2.04      0.61 o 
  -3  -2   4       48.30       73.69      2.44 o 
  -2  -2   4        2.55        1.83      0.41 o 
  -1  -2   4       42.65       83.77      3.19 o 
   0  -2   4      338.74      414.02      3.29 o 
   1  -2   4     1294.19     1468.61     12.75 o 
   2  -2   4        2.82        4.66      0.43 o 
   3  -2   4        0.00        0.20      0.43 o 
   4  -2   4       18.26       17.63      1.12 o 
   5  -2   4       13.80       12.27      1.12 o 
   6  -2   4        9.52       10.47      1.22 o 
  -8  -1   4        6.55        7.12      1.63 o 
  -7  -1   4        2.37        3.46      1.22 o 
  -6  -1   4      181.74      185.03      5.50 o 
  -5  -1   4       75.47       70.28      1.91 o 
  -4  -1   4       13.61       24.98      1.07 o 
  -3  -1   4     1740.65     1937.09     28.29 o 
  -2  -1   4      857.18      752.57     13.64 o 
  -1  -1   4     4401.23     4223.19     55.98 o 
   0  -1   4       95.38       66.58      1.01 o 
   1  -1   4      480.44      486.02      4.34 o 
   2  -1   4       43.44       32.88      0.74 o 
   3  -1   4      474.57      447.18      7.96 o 
   4  -1   4       92.23       99.87      2.35 o 
   5  -1   4        2.43        2.47      0.64 o 
   6  -1   4       17.99       18.49      1.42 o 
   7  -1   4        0.67       -0.20      1.02 o 
  -8   0   4        1.20        1.02      1.02 o 
  -7   0   4      224.09      239.59      7.12 o 
  -6   0   4        8.13       10.99      1.63 o 
  -5   0   4        1.08        1.32      0.43 o 
  -4   0   4       97.30      103.12      2.10 o 
  -3   0   4      944.88      957.86     10.92 o 
  -2   0   4       98.90      101.37      2.44 o 
  -1   0   4      242.27      397.14      6.31 o 
   0   0   4      233.60      407.01      6.72 o 
   1   0   4      134.84       89.58      1.16 o 
   2   0   4      175.29      177.60      2.30 o 
   3   0   4        9.77       17.26      0.56 o 
   4   0   4       38.21       35.62      1.27 o 
   5   0   4       29.59       24.11      2.04 o 
   6   0   4       10.24       10.67      0.98 o 
   7   0   4        2.53        2.24      1.22 o 
   8   0   4       11.16       10.18      2.24 o 
  -8   1   4        1.44        3.05      1.22 o 
  -7   1   4        2.64        0.00      0.81 o 
  -6   1   4        0.75        1.42      1.02 o 
  -5   1   4      293.44      322.03      7.53 o 
  -4   1   4      494.63      505.97      4.64 o 
  -3   1   4      573.18      518.68      6.09 o 
  -2   1   4      573.07      562.15      6.18 o 
  -1   1   4      180.82      186.19      2.54 o 
   0   1   4       97.80       70.23      1.83 o 
   1   1   4     7583.73     7027.31     65.63 o 
   2   1   4      680.25      637.95      6.98 o 
   3   1   4       44.45       47.36      0.95 o 
   4   1   4       25.62       24.00      0.76 o 
   5   1   4       84.50       83.01      3.56 o 
   6   1   4        1.66        2.39      0.64 o 
   7   1   4        1.70        2.04      1.02 o 
   8   1   4        1.76        1.63      1.22 o 
  -7   2   4        0.71        2.24      1.22 o 
  -6   2   4        8.06        8.14      1.42 o 
  -5   2   4        0.11        1.22      0.81 o 
  -4   2   4        3.50        4.27      1.02 o 
  -3   2   4      106.14      135.07      2.85 o 
  -2   2   4        7.44       18.00      0.78 o 
  -1   2   4      642.78      830.98     14.86 o 
   0   2   4       54.18       66.56      1.63 o 
   1   2   4      503.91      683.75      9.97 o 
   2   2   4      100.01      153.14      3.87 o 
   3   2   4        0.98        0.61      0.29 o 
   4   2   4        3.69        2.69      0.44 o 
   5   2   4        0.34        0.26      0.51 o 
   6   2   4      105.40      121.73      4.48 o 
   7   2   4        0.21        0.00      1.02 o 
   8   2   4        0.50        1.22      1.22 o 
  -6   3   4       13.02       18.32      2.04 o 
  -5   3   4      140.01      148.39      5.09 o 
  -4   3   4      447.49      438.66      9.16 o 
  -3   3   4        0.45        0.61      0.61 o 
  -2   3   4      252.22      243.20      3.51 o 
  -1   3   4      761.04      682.43      7.48 o 
   0   3   4     1249.94     1192.80     23.41 o 
   1   3   4      115.85      113.31      2.44 o 
   2   3   4       51.54       79.55      1.56 o 
   3   3   4        0.46        2.60      0.61 o 
   4   3   4      210.96      220.83      2.63 o 
   5   3   4       26.94       22.73      0.84 o 
   6   3   4       21.20       24.36      1.42 o 
   7   3   4        9.89        9.97      1.63 o 
   8   3   4        5.82        2.04      1.22 o 
   9   3   4        3.39        3.05      1.42 o 
  -6   4   4        0.02       -1.02      0.81 o 
  -5   4   4        1.65       -0.81      0.61 o 
  -4   4   4       50.94       48.24      2.85 o 
  -3   4   4      206.44      199.69      5.50 o 
  -2   4   4      119.30      128.47      2.49 o 
  -1   4   4       73.97       76.00      1.79 o 
   0   4   4      192.82      284.15      3.88 o 
   1   4   4        1.90        1.58      0.61 o 
   2   4   4       11.85       16.63      0.52 o 
   3   4   4       19.88       24.07      0.98 o 
   4   4   4     1930.00     1921.53     19.56 o 
   5   4   4        7.90        8.35      1.22 o 
   6   4   4      109.27      105.95      2.73 o 
   7   4   4       29.20       26.26      2.04 o 
   8   4   4        4.44        3.05      1.22 o 
   9   4   4        0.24        1.42      1.22 o 
  -5   5   4        0.57       -1.22      0.81 o 
  -4   5   4        1.33        2.24      1.02 o 
  -3   5   4       98.68      118.47      4.27 o 
  -2   5   4       29.83       27.28      2.04 o 
  -1   5   4       52.86       46.36      1.51 o 
   0   5   4      151.56      134.29      2.66 o 
   1   5   4        2.43        0.73      0.41 o 
   2   5   4     1292.12     1306.27     18.22 o 
   3   5   4       28.86       34.02      0.84 o 
   4   5   4       17.90       14.74      0.86 o 
   5   5   4      210.36      197.40      3.52 o 
   6   5   4       31.17       41.29      1.71 o 
   7   5   4       59.50       67.71      2.29 o 
   8   5   4        5.08        3.26      1.22 o 
   9   5   4        0.77       -0.61      1.22 o 
  -4   6   4       15.50       14.45      1.83 o 
  -3   6   4        7.51        6.11      1.42 o 
  -2   6   4        9.03        5.90      1.22 o 
  -1   6   4       25.69       24.43      1.83 o 
   0   6   4       38.97       41.33      1.58 o 
   1   6   4        1.22        0.00      0.43 o 
   2   6   4        0.10        0.24      0.34 o 
   3   6   4        1.85        3.05      0.81 o 
   4   6   4      102.83      107.27      4.17 o 
   5   6   4        4.33        2.85      1.02 o 
   6   6   4       19.01       15.47      1.83 o 
   7   6   4       27.70       20.97      2.24 o 
   8   6   4        5.07        3.26      1.42 o 
  -3   7   4        1.23        2.65      1.22 o 
  -2   7   4       53.49       60.25      3.26 o 
  -1   7   4      121.48      121.93      4.48 o 
   0   7   4        5.35        2.85      1.02 o 
   1   7   4       14.25       15.66      1.07 o 
   2   7   4      112.67      113.05      3.56 o 
   3   7   4      180.10      172.86      3.37 o 
   4   7   4      167.12      184.44      3.77 o 
   5   7   4        7.28        9.77      1.63 o 
   6   7   4        2.01        0.81      1.02 o 
   7   7   4       12.27        9.16      1.83 o 
   8   7   4        1.20        0.41      1.02 o 
  -2   8   4        0.57       -0.41      0.81 o 
  -1   8   4        9.13       12.01      1.83 o 
   0   8   4        0.67        0.61      0.61 o 
   1   8   4        1.21        0.96      0.49 o 
   2   8   4        9.66        8.75      0.93 o 
   3   8   4       14.71       11.77      1.07 o 
   4   8   4       62.38       57.25      2.05 o 
   5   8   4        1.48        2.04      1.02 o 
   6   8   4        0.07        0.61      1.02 o 
   7   8   4        0.28        0.00      1.02 o 
   8   8   4        0.14       -1.22      1.02 o 
   0   9   4       36.07       40.71      2.85 o 
   1   9   4        6.28        7.12      1.42 o 
   2   9   4        1.56        3.81      0.92 o 
   3   9   4        0.10        0.29      0.49 o 
   4   9   4        7.96        5.90      1.42 o 
   5   9   4       23.31       27.68      2.65 o 
   6   9   4        1.54        3.05      1.02 o 
   7   9   4        2.47        3.87      1.42 o 
   8   9   4        1.05       -0.20      1.22 o 
   2  10   4        7.19        4.27      1.42 o 
   3  10   4       24.81       21.86      1.56 o 
   4  10   4        0.04        0.20      0.81 o 
   5  10   4        8.81        6.72      1.63 o 
   6  10   4        2.91        1.63      1.22 o 
  -5  -9   5       10.86       14.66      2.24 o 
  -4  -9   5        1.26        3.61      0.98 o 
  -7  -8   5        1.51        0.61      1.02 o 
  -6  -8   5        1.22        4.48      1.63 o 
  -5  -8   5        4.46        6.11      1.63 o 
  -4  -8   5        1.15        2.13      1.22 o 
  -3  -8   5        0.10       -0.04      1.22 o 
  -2  -8   5        7.66        7.94      1.63 o 
  -1  -8   5       28.33       22.19      2.24 o 
  -8  -7   5       52.37       57.40      3.66 o 
  -7  -7   5        4.40        5.50      1.42 o 
  -6  -7   5       39.84       42.54      2.85 o 
  -5  -7   5       21.35       21.78      2.24 o 
  -4  -7   5        1.03        1.83      1.02 o 
  -3  -7   5        2.59        3.05      0.86 o 
  -2  -7   5       11.95        6.49      1.01 o 
  -1  -7   5       22.06       29.72      2.24 o 
   0  -7   5       45.24       50.07      3.05 o 
   1  -7   5       24.35       25.85      2.24 o 
  -8  -6   5        0.77       -0.41      0.81 o 
  -7  -6   5        8.66        8.14      1.63 o 
  -6  -6   5       69.43       82.64      3.87 o 
  -5  -6   5        3.53        2.65      1.02 o 
  -4  -6   5        1.89        1.42      0.81 o 
  -3  -6   5       17.88       18.20      2.34 o 
  -2  -6   5      289.83      286.88      4.89 o 
  -1  -6   5        0.49        1.12      0.58 o 
   0  -6   5        2.82        3.46      1.02 o 
   1  -6   5        5.13        4.07      1.02 o 
   2  -6   5       27.58       32.57      2.44 o 
   3  -6   5        4.99        2.85      1.22 o 
  -9  -5   5        5.15        4.89      1.63 o 
  -8  -5   5       31.10       38.07      2.65 o 
  -7  -5   5        2.75        2.04      1.02 o 
  -6  -5   5       51.99       48.24      2.85 o 
  -5  -5   5       53.92       47.43      2.65 o 
  -4  -5   5       16.77       16.08      1.63 o 
  -3  -5   5       63.46       59.26      2.75 o 
  -2  -5   5      251.37      259.47      4.39 o 
  -1  -5   5        1.11        2.04      0.58 o 
   0  -5   5      103.65      103.15      4.17 o 
   1  -5   5      288.83      298.82      6.92 o 
   2  -5   5       31.42       30.33      2.24 o 
   3  -5   5        5.64        4.07      1.22 o 
   4  -5   5        1.36        0.61      0.81 o 
  -9  -4   5        0.12       -1.22      0.81 o 
  -8  -4   5        0.19        2.08      0.81 o 
  -7  -4   5        4.50        5.90      1.22 o 
  -6  -4   5        1.63        3.66      1.02 o 
  -5  -4   5        4.53        3.05      0.81 o 
  -4  -4   5       70.92       78.37      3.05 o 
  -3  -4   5       32.60       43.97      2.24 o 
  -2  -4   5        6.27        3.63      0.58 o 
  -1  -4   5        9.33        9.92      0.78 o 
   0  -4   5       33.98       36.10      1.04 o 
   1  -4   5     1625.39     1669.36     34.30 o 
   2  -4   5        1.44        0.10      0.71 o 
   3  -4   5       39.61       39.83      1.73 o 
   4  -4   5        4.14        4.05      0.93 o 
   5  -4   5        3.18        4.50      1.07 o 
  -9  -3   5        2.57        2.65      1.22 o 
  -8  -3   5        8.82        8.55      1.63 o 
  -7  -3   5       19.99       17.25      1.27 o 
  -6  -3   5       20.74       23.61      1.83 o 
  -5  -3   5      323.58      304.72      6.72 o 
  -4  -3   5      245.35      233.68      5.50 o 
  -3  -3   5      231.31      270.93      5.90 o 
  -2  -3   5     1231.61     1186.51     12.93 o 
  -1  -3   5      563.33      531.11      5.94 o 
   0  -3   5      399.96      384.68      3.95 o 
   1  -3   5       30.83       34.64      1.24 o 
   2  -3   5      129.21      129.79      2.66 o 
   3  -3   5     1290.97     1321.71     14.45 o 
   4  -3   5        1.49        2.52      0.78 o 
   5  -3   5       41.95       41.82      1.91 o 
  -9  -2   5        0.97        0.61      1.22 o 
  -8  -2   5       11.56       13.84      2.04 o 
  -7  -2   5        3.06        3.26      1.22 o 
  -6  -2   5        0.09        0.96      0.49 o 
  -5  -2   5        3.49        5.70      1.02 o 
  -4  -2   5        4.51        6.51      1.02 o 
  -3  -2   5        0.08        2.44      0.61 o 
  -2  -2   5       79.55      120.45      2.14 o 
  -1  -2   5     1263.58     1677.62     12.89 o 
   0  -2   5       44.50       80.29      1.08 o 
   1  -2   5       35.09       43.31      0.85 o 
   2  -2   5        3.50        4.04      0.26 o 
   3  -2   5       17.27       17.81      1.42 o 
   4  -2   5       18.36       14.26      1.93 o 
   5  -2   5      319.92      315.22      5.36 o 
   6  -2   5        8.81        7.65      1.12 o 
  -8  -1   5       11.38       14.25      2.04 o 
  -7  -1   5       88.02       99.74      4.27 o 
  -6  -1   5      102.24      111.35      4.27 o 
  -5  -1   5      194.83      222.72      3.76 o 
  -4  -1   5      130.67      109.72      3.05 o 
  -3  -1   5     2428.52     2401.47     21.71 o 
  -2  -1   5      172.62      123.46      2.44 o 
  -1  -1   5       34.35       43.97      1.63 o 
   0  -1   5      273.95      185.00      2.15 o 
   1  -1   5     3159.89     3225.90     24.79 o 
   2  -1   5      509.27      502.79      4.75 o 
   3  -1   5       30.15       38.02      1.27 o 
   4  -1   5       55.74       57.90      1.76 o 
   5  -1   5       64.99       70.20      2.20 o 
   6  -1   5       81.01       89.77      4.27 o 
   7  -1   5       22.01       25.04      2.65 o 
  -8   0   5        6.65        9.16      1.83 o 
  -7   0   5      103.63      104.22      4.68 o 
  -6   0   5       18.72       22.80      2.24 o 
  -5   0   5        0.00        0.81      0.43 o 
  -4   0   5      285.39      292.63      3.28 o 
  -3   0   5      197.29      172.41      2.87 o 
  -2   0   5      113.86      202.54      4.07 o 
  -1   0   5      579.37      692.30     10.58 o 
   0   0   5       36.96       47.63      1.07 o 
   1   0   5     1604.99     1635.72     12.91 o 
   2   0   5      235.24      264.90      2.76 o 
   3   0   5       52.02       63.12      1.40 o 
   4   0   5        0.01       -0.33      0.41 o 
   5   0   5        2.53        1.42      0.58 o 
   6   0   5        7.74       12.21      1.83 o 
   7   0   5       20.78       16.08      2.24 o 
  -8   1   5        8.10       11.60      2.04 o 
  -7   1   5        7.26        6.92      1.63 o 
  -6   1   5        1.71        1.42      0.81 o 
  -5   1   5      962.33     1021.04     17.30 o 
  -4   1   5       61.96       62.18      1.23 o 
  -3   1   5      148.27      153.02      3.05 o 
  -2   1   5     2294.88     2398.89     22.96 o 
  -1   1   5     2871.82     2686.77     25.33 o 
   1   1   5       44.22       53.29      1.22 o 
   2   1   5        0.73        5.77      0.61 o 
   3   1   5      823.49      757.50      6.62 o 
   4   1   5      343.54      331.12      4.97 o 
   5   1   5       50.51       54.87      2.44 o 
   6   1   5        4.77        3.26      1.22 o 
   7   1   5        1.89        4.89      1.42 o 
   8   1   5        4.13        5.29      1.63 o 
  -7   2   5        1.82        0.20      1.02 o 
  -6   2   5        0.00       -0.61      0.61 o 
  -5   2   5      115.86      114.20      4.27 o 
  -4   2   5        2.06        1.02      0.81 o 
  -3   2   5      387.14      394.96      5.07 o 
  -2   2   5        0.21        3.04      0.51 o 
  -1   2   5        0.65        7.33      0.58 o 
   0   2   5       89.34      174.04      3.26 o 
   1   2   5        8.70       27.58      0.86 o 
   2   2   5       22.78       28.60      0.93 o 
   3   2   5       56.61       56.68      2.24 o 
   4   2   5        0.29        0.41      0.26 o 
   5   2   5       50.47       52.52      2.04 o 
   6   2   5        9.53        7.53      1.42 o 
   7   2   5       10.87        9.97      1.83 o 
   8   2   5        1.54        1.22      1.22 o 
  -6   3   5        2.04        1.22      1.02 o 
  -5   3   5       79.75       75.11      3.46 o 
  -4   3   5      417.68      395.92      8.55 o 
  -3   3   5      664.01      602.53     10.79 o 
  -2   3   5      473.57      453.58     15.98 o 
  -1   3   5       21.87       17.62      0.86 o 
   0   3   5       20.90       13.48      0.64 o 
   1   3   5      695.21      593.57      8.35 o 
   2   3   5        8.57       19.95      0.78 o 
   3   3   5     1574.75     1595.99     22.59 o 
   4   3   5       11.89       12.23      0.86 o 
   5   3   5       14.53       13.84      1.01 o 
   6   3   5       73.82       88.66      2.43 o 
   7   3   5        7.32        8.75      1.63 o 
   8   3   5       21.80       23.61      2.44 o 
   9   3   5        0.85        0.81      1.22 o 
  -6   4   5       11.94        8.35      1.63 o 
  -5   4   5        3.53        3.87      1.22 o 
  -4   4   5       79.17       78.57      3.46 o 
  -3   4   5       19.68       18.12      1.63 o 
  -2   4   5       98.33       95.70      4.68 o 
  -1   4   5      197.51      218.17      7.53 o 
   0   4   5       16.27       16.18      0.86 o 
   1   4   5       29.07       22.06      1.22 o 
   2   4   5      209.02      190.38      2.26 o 
   3   4   5      271.60      332.51      6.72 o 
   4   4   5      584.58      599.34      7.32 o 
   5   4   5       18.43       16.20      1.07 o 
   6   4   5       12.55       10.18      1.01 o 
   7   4   5        3.10        0.61      1.02 o 
   8   4   5        2.06        0.41      1.02 o 
   9   4   5        0.40       -1.22      1.02 o 
  -5   5   5       52.47       53.33      3.26 o 
  -4   5   5       30.26       33.59      2.44 o 
  -3   5   5        6.32        5.09      1.22 o 
  -2   5   5       22.51       20.56      1.83 o 
  -1   5   5      112.32      108.59      3.26 o 
   0   5   5       25.02       16.28      1.01 o 
   1   5   5       67.66       71.70      2.85 o 
   2   5   5       52.39       43.32      1.93 o 
   3   5   5       34.32       26.32      0.85 o 
   4   5   5      137.97      143.54      6.31 o 
   5   5   5        6.96        9.39      1.02 o 
   6   5   5      882.19      846.59     12.01 o 
   7   5   5        8.51        8.00      1.07 o 
   8   5   5        5.78        7.74      1.63 o 
   9   5   5        2.91        3.66      1.63 o 
  -4   6   5       10.70        5.09      1.42 o 
  -3   6   5       33.34       22.39      2.24 o 
  -2   6   5       27.20       25.04      2.04 o 
  -1   6   5       35.98       36.23      2.24 o 
   0   6   5        1.75        1.22      0.58 o 
   1   6   5      114.10      119.74      5.50 o 
   2   6   5      174.34      180.72      3.18 o 
   3   6   5       11.67       12.83      0.83 o 
   4   6   5       12.46       16.28      1.83 o 
   5   6   5       41.21       41.32      2.65 o 
   6   6   5       22.10       21.58      2.24 o 
   7   6   5        1.22        2.28      0.68 o 
   8   6   5       34.22       25.44      2.65 o 
  -3   7   5       24.77       31.55      2.65 o 
  -2   7   5       76.36       81.63      3.87 o 
  -1   7   5       12.12       16.69      1.83 o 
   0   7   5       95.09       92.41      3.46 o 
   1   7   5      173.59      180.19      3.56 o 
   2   7   5      116.35      116.95      2.74 o 
   3   7   5       12.34       12.48      0.98 o 
   4   7   5      117.61      113.58      4.48 o 
   5   7   5       14.90       15.27      1.83 o 
   6   7   5        7.89       10.58      1.83 o 
   7   7   5        8.17        6.11      1.63 o 
   8   7   5        0.11       -1.02      1.02 o 
  -2   8   5       29.32       28.29      2.44 o 
  -1   8   5        0.03       -1.02      0.81 o 
   0   8   5       56.22       61.07      3.05 o 
   1   8   5        5.57        3.39      0.72 o 
   2   8   5       29.36       29.48      1.51 o 
   3   8   5        1.16        0.00      0.71 o 
   4   8   5        1.31        1.83      1.02 o 
   5   8   5        8.61        8.96      1.63 o 
   6   8   5        0.07       -1.02      1.02 o 
   7   8   5        1.01        2.24      1.22 o 
   8   8   5        0.78       -0.20      1.02 o 
   0   9   5       40.76       49.26      3.05 o 
   1   9   5       13.79       15.67      1.83 o 
   2   9   5        1.94        1.99      0.64 o 
   3   9   5       27.16       29.37      1.61 o 
   4   9   5       17.89       21.58      2.24 o 
   5   9   5       17.66       18.12      2.24 o 
   6   9   5        9.59        8.96      1.83 o 
   7   9   5        0.44       -0.20      1.02 o 
   8   9   5        0.37        2.44      1.42 o 
   2  10   5        7.94       12.42      1.83 o 
   3  10   5        0.03       -0.61      0.81 o 
   4  10   5        6.83        5.29      1.42 o 
   5  10   5        2.27        0.81      1.02 o 
   6  10   5        3.46        2.85      1.22 o 
  -7  -8   6        4.88        2.24      1.22 o 
  -6  -8   6       12.35        9.16      2.04 o 
  -5  -8   6       12.49       14.05      2.04 o 
  -4  -8   6        0.02        0.63      0.78 o 
  -3  -8   6        5.98        5.61      1.22 o 
  -2  -8   6        2.58        2.65      1.02 o 
  -1  -8   6        3.14        3.05      1.02 o 
  -8  -7   6        0.22        0.81      1.02 o 
  -7  -7   6       17.45       14.25      2.04 o 
  -6  -7   6        0.07       -0.61      1.02 o 
  -5  -7   6        1.64        0.20      1.02 o 
  -4  -7   6      110.71      106.05      4.48 o 
  -3  -7   6       65.36       71.10      2.52 o 
  -2  -7   6       74.59       82.80      2.59 o 
  -1  -7   6        0.06       -0.61      0.61 o 
   0  -7   6        5.35        7.74      1.42 o 
   1  -7   6        2.89        2.24      1.02 o 
  -8  -6   6       11.42       10.58      1.83 o 
  -7  -6   6        0.27       -0.20      0.81 o 
  -6  -6   6       46.37       52.92      3.05 o 
  -5  -6   6       16.82       13.23      1.83 o 
  -4  -6   6        4.33        5.29      1.42 o 
  -3  -6   6       23.29       22.35      1.63 o 
  -2  -6   6      285.59      248.35      8.04 o 
  -1  -6   6       19.53       16.76      3.26 o 
   0  -6   6       57.25       53.94      2.85 o 
   1  -6   6        0.34        2.04      0.81 o 
   2  -6   6        2.29        4.48      1.22 o 
  -8  -5   6       20.53       16.69      2.04 o 
  -7  -5   6       10.44        8.14      1.42 o 
  -6  -5   6      102.03      105.04      4.07 o 
  -5  -5   6      108.17      114.40      4.27 o 
  -4  -5   6       73.21       66.56      3.05 o 
  -3  -5   6        0.14        0.41      0.81 o 
  -2  -5   6       83.18       82.34      2.30 o 
  -1  -5   6       31.76       32.47      1.44 o 
   0  -5   6       10.81        7.99      0.93 o 
   1  -5   6        9.81        8.75      1.22 o 
   2  -5   6        0.01       -0.41      0.61 o 
   3  -5   6        0.09        1.02      0.81 o 
  -9  -4   6        0.20        1.22      1.22 o 
  -8  -4   6        0.92        2.35      0.78 o 
  -7  -4   6       39.60       40.10      2.44 o 
  -6  -4   6       59.09       59.23      2.85 o 
  -5  -4   6       19.49       18.12      1.63 o 
  -4  -4   6        3.27        1.83      0.61 o 
  -3  -4   6       69.13       74.50      3.05 o 
  -2  -4   6      308.19      302.72      4.75 o 
  -1  -4   6        3.45        2.39      0.49 o 
   0  -4   6      463.10      462.65      8.55 o 
   1  -4   6        2.39        1.42      0.81 o 
   2  -4   6       11.39       13.64      1.01 o 
   3  -4   6       15.16       18.42      1.30 o 
   4  -4   6        0.06       -0.41      0.81 o 
  -9  -3   6        1.44        1.63      1.22 o 
  -8  -3   6        0.23        3.66      1.22 o 
  -7  -3   6       19.95       21.06      1.63 o 
  -6  -3   6      126.25      127.43      4.07 o 
  -5  -3   6       25.92       22.59      1.63 o 
  -4  -3   6        3.20        2.24      0.81 o 
  -3  -3   6      248.48      214.75      5.09 o 
  -2  -3   6       28.09       17.91      1.42 o 
  -1  -3   6      250.13      253.37      4.69 o 
   0  -3   6        2.26        0.14      0.24 o 
   1  -3   6        0.07        0.95      0.35 o 
   2  -3   6       23.15       22.76      1.22 o 
   3  -3   6      615.63      626.42      8.12 o 
   4  -3   6        1.05        1.63      0.72 o 
   5  -3   6        6.32        7.60      1.07 o 
  -8  -2   6       14.35       22.39      2.44 o 
  -7  -2   6       12.69       15.27      1.83 o 
  -6  -2   6       14.72       14.99      1.12 o 
  -5  -2   6        7.72        7.33      1.02 o 
  -4  -2   6       25.87       23.00      1.63 o 
  -3  -2   6      118.23       98.30      2.08 o 
  -2  -2   6     1340.41     1375.34     13.30 o 
  -1  -2   6      830.73     1072.61      8.80 o 
   0  -2   6       69.44       57.96      0.96 o 
   1  -2   6      136.61      145.96      1.69 o 
   2  -2   6       16.76       16.97      0.52 o 
   3  -2   6       20.26       19.40      1.07 o 
   4  -2   6      101.99      110.17      3.97 o 
   5  -2   6      233.36      251.13      4.72 o 
   6  -2   6        0.56        0.20      1.22 o 
  -8  -1   6        3.81        6.51      1.63 o 
  -7  -1   6        0.32        2.04      1.02 o 
  -6  -1   6        0.06        0.26      0.49 o 
  -5  -1   6      141.90      130.96      3.05 o 
  -4  -1   6      155.06      153.33      4.38 o 
  -3  -1   6      199.83      240.85      3.56 o 
  -2  -1   6        8.65        6.92      0.81 o 
  -1  -1   6     1025.27     1000.68     14.86 o 
   0  -1   6      429.75      357.45      3.56 o 
   1  -1   6     2820.28     3296.24     25.42 o 
   2  -1   6        1.84        4.00      0.38 o 
   3  -1   6       50.39       51.10      1.56 o 
   4  -1   6      173.51      195.93      3.56 o 
   5  -1   6        1.50        1.99      0.64 o 
   6  -1   6       13.22       13.84      2.04 o 
   7  -1   6       35.06       31.14      3.05 o 
  -8   0   6        4.90        9.77      1.83 o 
  -7   0   6       17.10       16.08      2.04 o 
  -6   0   6        1.93        2.65      1.02 o 
  -5   0   6       62.68       65.34      1.91 o 
  -4   0   6        2.34        8.97      0.62 o 
  -3   0   6      988.14     1157.04     12.23 o 
  -2   0   6      442.52      481.41      8.14 o 
  -1   0   6      502.41      475.92      7.94 o 
   0   0   6        0.20       15.83      0.92 o 
   1   0   6      306.47      374.83      4.37 o 
   2   0   6       41.88       42.57      0.93 o 
   3   0   6     1396.82     1482.54     13.97 o 
   4   0   6       10.04       10.63      1.12 o 
   5   0   6        8.23        6.11      1.42 o 
   6   0   6       26.48       29.92      2.65 o 
   7   0   6        8.30       10.38      2.04 o 
  -7   1   6        0.59       -0.61      0.61 o 
  -6   1   6        0.79        1.42      1.02 o 
  -5   1   6      365.33      389.81      8.75 o 
  -4   1   6       51.06       40.05      1.63 o 
  -3   1   6      114.91       84.26      2.75 o 
  -2   1   6       36.46       13.43      1.12 o 
  -1   1   6      480.53      594.17      6.55 o 
   0   1   6       48.58       95.26      2.65 o 
   1   1   6     1489.64     1362.80     16.28 o 
   2   1   6      230.71      210.88      3.26 o 
   3   1   6        7.77        8.17      0.44 o 
   4   1   6       57.73       55.16      1.20 o 
   5   1   6        9.33        9.16      1.42 o 
   6   1   6       28.86       30.33      2.44 o 
   7   1   6        8.22        7.33      1.63 o 
   8   1   6        2.59        3.87      1.63 o 
  -7   2   6        0.07        0.00      0.81 o 
  -6   2   6        1.03        0.20      0.81 o 
  -5   2   6      188.20      198.47      5.90 o 
  -4   2   6       53.81       60.86      3.05 o 
  -3   2   6      313.12      278.17      4.14 o 
  -2   2   6      169.32      183.72      3.01 o 
  -1   2   6      384.44      348.29      4.46 o 
   0   2   6      879.70      992.15     14.45 o 
   1   2   6      137.60       96.74      1.93 o 
   2   2   6       28.76       17.33      0.78 o 
   3   2   6        9.01       16.39      0.86 o 
   4   2   6       13.51       10.10      0.78 o 
   5   2   6       36.15       34.28      1.42 o 
   6   2   6        4.50        1.83      1.02 o 
   7   2   6        0.96        0.81      1.02 o 
   8   2   6        0.05       -0.61      1.02 o 
  -6   3   6        0.10        1.22      1.02 o 
  -5   3   6        7.74       10.38      1.63 o 
  -4   3   6       83.61       80.81      3.46 o 
  -3   3   6        5.49        6.71      0.68 o 
  -2   3   6       88.41       88.58      2.00 o 
  -1   3   6      246.02      216.28      3.31 o 
   0   3   6      809.14      800.01      8.54 o 
   1   3   6      324.98      346.94      4.16 o 
   2   3   6       38.59       41.84      1.63 o 
   3   3   6      508.42      489.42     11.09 o 
   4   3   6      136.59      130.72      5.39 o 
   5   3   6      103.58      110.49      2.66 o 
   6   3   6       18.88       18.52      1.83 o 
   7   3   6        1.47        0.61      0.81 o 
   8   3   6        0.06       -0.81      0.81 o 
  -6   4   6        3.45        4.27      1.42 o 
  -5   4   6       17.34       19.13      2.04 o 
  -4   4   6        0.51        0.20      0.81 o 
  -3   4   6      195.24      189.10      5.29 o 
  -2   4   6      216.00      209.84      3.59 o 
  -1   4   6      194.20      175.38      6.21 o 
   0   4   6       24.65       15.16      0.81 o 
   1   4   6      346.39      424.53      5.18 o 
   2   4   6      129.78      146.04      1.87 o 
   3   4   6       33.88       30.52      4.38 o 
   4   4   6       35.83       43.00      1.56 o 
   5   4   6       25.16       25.38      1.27 o 
   6   4   6        7.72        6.62      0.86 o 
   7   4   6       10.38       10.58      1.63 o 
   8   4   6       22.77       24.22      2.44 o 
   9   4   6        0.21        0.20      1.22 o 
  -5   5   6       29.30       31.55      2.65 o 
  -4   5   6        0.09       -0.41      0.81 o 
  -3   5   6      175.65      185.85      5.50 o 
  -2   5   6      919.36      917.63     15.27 o 
  -1   5   6      356.85      382.62      5.40 o 
   0   5   6       24.14       25.55      1.15 o 
   1   5   6       13.46       10.51      0.78 o 
   2   5   6      443.35      426.08      5.38 o 
   3   5   6      166.33      174.45      3.87 o 
   4   5   6       42.61       45.10      1.47 o 
   5   5   6       44.80       42.27      1.56 o 
   6   5   6      132.68      153.20      6.62 o 
   7   5   6        4.42        8.44      2.34 o 
   8   5   6        1.99        0.20      1.02 o 
   9   5   6        0.00       -1.53      1.02 o 
  -4   6   6       30.62       27.28      2.44 o 
  -3   6   6       55.34       52.31      3.05 o 
  -2   6   6       23.52       23.82      2.04 o 
  -1   6   6      261.96      252.41      6.11 o 
   0   6   6        0.11       -0.17      0.49 o 
   1   6   6      201.21      217.49      3.71 o 
   2   6   6       78.73       76.22      1.95 o 
   3   6   6        3.60        4.07      1.02 o 
   4   6   6       46.01       40.50      2.14 o 
   5   6   6        1.86        1.93      0.58 o 
   6   6   6      126.80      122.12      3.03 o 
   7   6   6        1.04       -0.18      0.71 o 
   8   6   6       84.03       74.54      3.05 o 
   9   6   6        7.67        7.33      1.63 o 
  -3   7   6       33.38       41.73      2.85 o 
  -2   7   6       47.78       38.68      2.65 o 
  -1   7   6       11.82       18.93      1.83 o 
   0   7   6       88.16       91.65      2.58 o 
   1   7   6       17.19       20.16      1.27 o 
   2   7   6        0.01        0.00      0.61 o 
   3   7   6       18.89       18.93      2.04 o 
   4   7   6      342.77      348.90      8.75 o 
   5   7   6       24.67       28.70      2.44 o 
   6   7   6        6.72        7.53      1.63 o 
   7   7   6       28.64       25.24      2.65 o 
   8   7   6       10.95       13.43      2.24 o 
  -2   8   6        8.06        6.72      1.63 o 
  -1   8   6        7.79        8.14      1.63 o 
   0   8   6       24.31       24.43      2.04 o 
   1   8   6        0.88        1.22      0.58 o 
   2   8   6       21.81       19.30      1.83 o 
   3   8   6       23.67       25.04      2.24 o 
   4   8   6        2.49        3.26      1.22 o 
   5   8   6        0.87        0.00      0.61 o 
   6   8   6       54.01       44.17      3.26 o 
   7   8   6        2.56        3.46      1.42 o 
   8   8   6        0.48        0.81      1.22 o 
   0   9   6        3.64        3.26      1.22 o 
   1   9   6       16.51       20.15      2.04 o 
   2   9   6        0.89        1.79      0.64 o 
   3   9   6       29.53       36.03      2.85 o 
   4   9   6        1.69        2.65      1.22 o 
   5   9   6        5.93        4.89      1.42 o 
   6   9   6       16.45       19.34      2.44 o 
   7   9   6        1.24        3.46      1.63 o 
   3  10   6        0.03        0.61      1.02 o 
   4  10   6        0.37        0.41      0.81 o 
   5  10   6        1.51        1.63      1.22 o 
   6  10   6        0.87        1.02      1.22 o 
  -6  -8   7        0.99        3.46      1.42 o 
  -5  -8   7        0.92        0.81      1.22 o 
  -4  -8   7       11.84        9.77      1.83 o 
  -3  -8   7       13.66       17.00      1.58 o 
  -2  -8   7        0.38        0.20      0.81 o 
  -7  -7   7       28.50       26.06      2.65 o 
  -6  -7   7        2.03        5.50      1.63 o 
  -5  -7   7       21.91       24.22      2.44 o 
  -4  -7   7      100.97      110.33      4.68 o 
  -3  -7   7        7.10        7.11      1.07 o 
  -2  -7   7        6.65        3.77      0.86 o 
  -1  -7   7       18.90       24.83      2.44 o 
   0  -7   7       43.27       54.15      3.26 o 
  -8  -6   7       36.04       28.09      2.65 o 
  -7  -6   7        0.87        2.65      1.22 o 
  -6  -6   7        8.61        7.94      1.42 o 
  -5  -6   7       39.69       43.97      2.85 o 
  -4  -6   7        0.11       -0.41      0.81 o 
  -3  -6   7        2.62        1.83      0.72 o 
  -2  -6   7      127.52      107.45      2.95 o 
  -1  -6   7       44.34       47.95      3.87 o 
   0  -6   7        5.68        8.55      1.42 o 
   1  -6   7       33.89       28.70      2.24 o 
   2  -6   7       72.04       72.87      3.66 o 
  -8  -5   7       29.46       33.79      2.44 o 
  -7  -5   7       16.84       17.30      2.04 o 
  -6  -5   7      390.93      426.86      9.77 o 
  -5  -5   7        0.72        1.02      0.81 o 
  -4  -5   7       30.24       26.87      2.24 o 
  -3  -5   7       44.55       45.19      2.65 o 
  -2  -5   7      117.02      125.00      2.95 o 
  -1  -5   7       38.90       37.38      1.83 o 
   0  -5   7      332.41      293.53      7.12 o 
   1  -5   7        0.63        0.00      0.61 o 
   2  -5   7       10.99       10.79      1.63 o 
   3  -5   7       37.03       36.44      2.44 o 
  -8  -4   7        6.65        4.19      0.93 o 
  -7  -4   7        4.16        1.22      0.81 o 
  -6  -4   7        0.34        1.02      0.81 o 
  -5  -4   7        4.68        5.50      1.22 o 
  -4  -4   7      625.19      602.73     11.40 o 
  -3  -4   7      124.28      116.64      3.87 o 
  -2  -4   7      122.92      105.75      2.59 o 
  -1  -4   7       35.89       34.62      1.44 o 
   0  -4   7      816.00      801.24      9.50 o 
   1  -4   7       76.63       72.47      3.05 o 
   2  -4   7       92.58       99.34      3.66 o 
   3  -4   7        0.22        0.00      0.61 o 
   4  -4   7       15.07       15.06      1.83 o 
  -8  -3   7       20.41       21.78      2.44 o 
  -7  -3   7        1.85        1.99      0.64 o 
  -6  -3   7       17.97       19.13      1.63 o 
  -5  -3   7        0.58        1.22      0.61 o 
  -4  -3   7      277.27      272.16      6.31 o 
  -3  -3   7        7.59       10.79      1.22 o 
  -2  -3   7       79.76       95.67      3.26 o 
  -1  -3   7        2.49       -0.10      0.29 o 
   0  -3   7       50.49       46.07      1.13 o 
   1  -3   7       61.31       56.38      1.33 o 
   2  -3   7        4.74        6.43      0.86 o 
   3  -3   7       43.67       44.00      1.93 o 
   4  -3   7        3.04        3.63      1.32 o 
   5  -3   7        8.17       11.81      2.04 o 
  -8  -2   7        2.77        8.14      1.63 o 
  -7  -2   7        8.91        7.94      1.63 o 
  -6  -2   7       14.71       14.82      1.12 o 
  -5  -2   7      140.39      130.48      4.07 o 
  -4  -2   7      276.66      239.79      5.70 o 
  -3  -2   7       64.21       70.41      1.79 o 
  -2  -2   7      281.80      267.77      3.80 o 
  -1  -2   7      146.66      110.18      2.14 o 
   0  -2   7      272.58      239.31      2.46 o 
   1  -2   7       45.67       45.72      0.93 o 
   2  -2   7       15.80       14.18      0.57 o 
   3  -2   7      314.06      311.08      4.81 o 
   4  -2   7       12.42       14.36      1.12 o 
   5  -2   7        0.89        2.04      1.22 o 
   6  -2   7        1.49        0.61      1.42 o 
  -8  -1   7        0.01        0.20      1.02 o 
  -7  -1   7        4.12        3.26      1.22 o 
  -6  -1   7       40.38       41.20      2.24 o 
  -5  -1   7        0.38       -0.41      1.02 o 
  -4  -1   7        1.12        1.12      0.43 o 
  -3  -1   7      425.46      383.89      4.87 o 
  -2  -1   7      229.51      227.78      5.09 o 
   0  -1   7      768.67      809.06      7.17 o 
   1  -1   7        7.75       14.89      0.77 o 
   2  -1   7      141.11      135.87      1.95 o 
   3  -1   7        1.02        0.70      0.49 o 
   4  -1   7        4.37        4.56      0.72 o 
   5  -1   7      134.54      156.13      5.50 o 
   6  -1   7        6.49        4.27      1.42 o 
  -8   0   7        2.64        2.04      1.42 o 
  -7   0   7        6.60        8.35      1.63 o 
  -6   0   7        0.84        0.00      0.61 o 
  -5   0   7        6.62        5.67      0.56 o 
  -4   0   7       49.97       53.87      1.33 o 
  -3   0   7      117.38       82.24      2.65 o 
  -2   0   7       96.97       69.62      2.44 o 
  -1   0   7        4.42        2.65      0.61 o 
   0   0   7       11.75       21.72      0.92 o 
   1   0   7       26.39       12.24      0.71 o 
   2   0   7       17.94       12.37      0.78 o 
   3   0   7      127.62      149.37      2.07 o 
   4   0   7        0.60        0.20      0.81 o 
   5   0   7       51.79       52.31      3.05 o 
   6   0   7       13.01       15.67      2.04 o 
   7   0   7       27.53       27.48      2.85 o 
  -7   1   7        2.51        2.44      1.22 o 
  -6   1   7        7.04        9.36      1.63 o 
  -5   1   7      113.62      117.45      4.48 o 
  -4   1   7      185.40      191.46      3.42 o 
  -3   1   7      737.47      822.83      9.35 o 
  -2   1   7       21.85       37.41      1.22 o 
  -1   1   7     2030.61     2099.07     29.31 o 
   0   1   7      153.02      116.64      3.05 o 
   1   1   7      198.17      191.64      4.68 o 
   2   1   7      177.34      224.04      2.77 o 
   3   1   7       82.50       72.24      1.30 o 
   4   1   7       23.34       21.53      1.12 o 
   5   1   7       14.55       14.05      1.63 o 
   6   1   7        0.12       -0.61      0.61 o 
   7   1   7        0.41        0.81      1.02 o 
  -7   2   7        1.01       -1.02      0.81 o 
  -5   2   7       73.31       80.61      3.66 o 
  -4   2   7        0.43        1.83      1.02 o 
  -3   2   7       62.99       60.56      1.76 o 
  -2   2   7      524.73      558.20      9.26 o 
  -1   2   7      515.98      462.62      5.61 o 
   0   2   7       33.87        9.39      1.73 o 
   1   2   7      439.22      558.80     12.52 o 
   2   2   7       62.42       67.58      1.65 o 
   3   2   7      885.53      885.90     14.05 o 
   4   2   7       38.36       42.67      1.51 o 
   5   2   7        0.58        0.70      0.49 o 
   6   2   7        0.12        0.20      0.81 o 
   7   2   7        5.48        4.48      1.42 o 
   8   2   7        0.42       -1.02      0.81 o 
  -6   3   7       17.02       18.12      2.24 o 
  -5   3   7       61.08       54.96      3.05 o 
  -4   3   7       41.46       50.89      2.85 o 
  -3   3   7     1092.34     1106.13     12.22 o 
  -2   3   7       49.90       45.49      1.51 o 
  -1   3   7      298.58      293.74      4.17 o 
   0   3   7      229.67      244.15      3.51 o 
   1   3   7      862.09      840.02      8.78 o 
   2   3   7       60.55       51.13      1.51 o 
   3   3   7      281.85      290.35      4.38 o 
   4   3   7       68.46       69.73      1.94 o 
   5   3   7        1.23        1.42      0.71 o 
   6   3   7        5.19        6.72      1.42 o 
   7   3   7       15.42       17.30      2.04 o 
   8   3   7        2.49        2.24      1.42 o 
  -6   4   7        1.72        0.81      1.02 o 
  -5   4   7        5.76        4.68      1.42 o 
  -4   4   7       27.87       21.78      2.04 o 
  -3   4   7       11.17       10.99      1.42 o 
  -2   4   7      104.85      109.34      2.52 o 
  -1   4   7      351.73      376.43      6.41 o 
   0   4   7       27.44       29.26      1.22 o 
   1   4   7      346.34      326.50      5.50 o 
   2   4   7       88.35       79.21      1.34 o 
   3   4   7        1.19        1.42      0.43 o 
   4   4   7       29.76       29.72      1.27 o 
   5   4   7      123.75      133.98      3.01 o 
   6   4   7       19.74       19.67      2.14 o 
   7   4   7        0.03       -0.92      0.61 o 
   8   4   7        0.32       -0.20      1.02 o 
  -5   5   7       21.13       17.71      2.24 o 
  -4   5   7        8.78       14.86      1.83 o 
  -3   5   7        0.84        1.63      0.81 o 
  -2   5   7       29.93       31.14      2.04 o 
  -1   5   7       70.77       64.96      3.36 o 
   0   5   7      144.97      135.03      2.72 o 
   1   5   7      187.87      177.02      3.03 o 
   2   5   7       61.64       69.52      4.07 o 
   3   5   7       27.98       29.21      2.14 o 
   4   5   7       29.00       29.11      2.65 o 
   5   5   7      261.00      262.17      8.75 o 
   6   5   7       22.70       20.12      1.36 o 
   7   5   7        6.38        5.46      0.93 o 
   8   5   7        1.81        5.50      1.42 o 
  -4   6   7        0.65       -0.81      0.81 o 
  -3   6   7        3.49        4.27      1.22 o 
  -2   6   7        3.39        3.87      1.22 o 
  -1   6   7      157.71      180.99      3.67 o 
   0   6   7      377.12      385.05      5.67 o 
   1   6   7        0.25        0.20      0.43 o 
   2   6   7       36.14       45.53      1.51 o 
   3   6   7       99.72      105.24      4.07 o 
   4   6   7      107.60      106.80      2.48 o 
   5   6   7        0.55        0.15      0.49 o 
   6   6   7       83.62       89.18      2.59 o 
   7   6   7        7.69        8.60      1.07 o 
   8   6   7        1.03        1.02      1.02 o 
  -3   7   7        0.89        0.41      1.02 o 
  -2   7   7       11.08       13.84      1.83 o 
  -1   7   7        7.99        9.57      1.42 o 
   0   7   7      149.59      153.52      3.36 o 
   1   7   7       54.78       59.59      2.00 o 
   2   7   7        0.01        0.51      0.51 o 
   3   7   7       25.98       27.68      2.24 o 
   4   7   7       45.84       43.97      2.85 o 
   5   7   7       11.94       10.38      1.63 o 
   6   7   7        1.37        3.46      1.22 o 
   7   7   7        0.28        1.22      1.22 o 
   8   7   7       63.99       51.70      3.66 o 
  -2   8   7       16.62       19.74      2.24 o 
  -1   8   7        0.39        0.20      1.02 o 
   0   8   7        3.03        2.65      1.02 o 
   1   8   7       70.19       81.77      2.49 o 
   2   8   7       20.47       27.48      2.44 o 
   3   8   7        0.72       -0.92      0.61 o 
   4   8   7        5.16        5.90      1.42 o 
   5   8   7        0.69        0.00      0.81 o 
   6   8   7       28.93       28.70      2.85 o 
   7   8   7       19.14       14.66      2.24 o 
   8   8   7        1.91        2.44      1.63 o 
   0   9   7        7.13        8.35      1.63 o 
   1   9   7       16.92       23.00      2.04 o 
   2   9   7        4.29        4.48      1.22 o 
   3   9   7        2.66        5.09      1.42 o 
   4   9   7        5.67        4.48      1.22 o 
   5   9   7        2.05        3.46      1.22 o 
   6   9   7        0.40        0.61      1.02 o 
   7   9   7        1.07        1.42      1.42 o 
   3  10   7        3.05        4.68      1.42 o 
   4  10   7        1.04        0.41      1.02 o 
   5  10   7        0.40        2.04      1.22 o 
   6  10   7        0.43        1.02      1.02 o 
  -5  -8   8        5.43        4.48      1.42 o 
  -4  -8   8        5.17        7.94      1.83 o 
  -3  -8   8        1.72        1.99      0.93 o 
  -7  -7   8        0.02        0.81      1.22 o 
  -6  -7   8       10.16        8.96      1.83 o 
  -5  -7   8        1.22       -0.20      1.22 o 
  -4  -7   8        0.88       -0.41      1.02 o 
  -3  -7   8        0.78        2.41      0.78 o 
  -2  -7   8        2.45        4.44      1.01 o 
  -1  -7   8        0.33       -0.81      0.81 o 
   0  -7   8       46.35       55.16      3.46 o 
  -7  -6   8        5.06        6.72      1.63 o 
  -6  -6   8       33.39       34.40      2.65 o 
  -5  -6   8       53.19       53.54      3.26 o 
  -4  -6   8       11.69        8.14      1.63 o 
  -3  -6   8      131.87      143.91      4.89 o 
  -2  -6   8       61.97       61.99      2.29 o 
  -1  -6   8        0.45       -0.20      0.61 o 
   0  -6   8        0.84        0.41      0.81 o 
   1  -6   8       30.97       30.53      2.44 o 
  -8  -5   8       22.58       20.36      2.24 o 
  -7  -5   8       11.52       13.23      1.83 o 
  -6  -5   8       41.17       38.47      2.65 o 
  -5  -5   8       12.46        9.97      1.42 o 
  -4  -5   8        0.61       -0.41      0.81 o 
  -3  -5   8        4.69        5.09      1.22 o 
  -2  -5   8       16.14       13.03      1.15 o 
  -1  -5   8       13.25       14.25      1.15 o 
   0  -5   8       16.97       19.13      1.83 o 
   1  -5   8        3.22        3.66      1.02 o 
   2  -5   8       10.93        6.92      1.42 o 
   3  -5   8       17.05       15.67      2.04 o 
  -8  -4   8       12.83       16.90      1.83 o 
  -7  -4   8       40.50       40.71      2.65 o 
  -6  -4   8        8.58        6.51      1.42 o 
  -5  -4   8       20.88       19.13      1.83 o 
  -3  -4   8        0.59        1.63      0.81 o 
  -2  -4   8       36.91       31.64      1.51 o 
  -1  -4   8      166.79      161.57      3.77 o 
   0  -4   8        0.09        0.70      0.81 o 
   1  -4   8       10.22        9.16      1.42 o 
   2  -4   8        7.89        6.51      1.22 o 
   3  -4   8       10.95       16.69      1.83 o 
   4  -4   8       42.30       48.24      2.85 o 
  -8  -3   8       12.27        8.35      1.83 o 
  -7  -3   8        0.33       -0.81      0.61 o 
  -6  -3   8      157.57      155.31      4.89 o 
  -5  -3   8       65.55       69.62      3.05 o 
  -4  -3   8        0.36        0.41      0.61 o 
  -3  -3   8       59.14       59.64      2.65 o 
  -2  -3   8        5.61        6.92      1.02 o 
  -1  -3   8       19.69       21.55      0.90 o 
   0  -3   8        1.88        1.95      0.42 o 
   1  -3   8       28.41       30.51      1.73 o 
   2  -3   8      163.79      176.72      3.38 o 
   3  -3   8        0.13        0.03      0.51 o 
   4  -3   8        2.04        1.34      0.68 o 
   5  -3   8        8.45        6.92      1.63 o 
  -8  -2   8       17.28       19.13      2.44 o 
  -7  -2   8       19.63       24.34      1.47 o 
  -6  -2   8       94.48      109.67      2.93 o 
  -5  -2   8       94.02       97.91      3.46 o 
  -4  -2   8      236.43      237.14      5.90 o 
  -3  -2   8      182.75      156.16      5.09 o 
  -2  -2   8      960.99      935.01      9.94 o 
  -1  -2   8        2.15        1.97      0.61 o 
   0  -2   8       99.33       91.88      1.37 o 
   1  -2   8       49.46       49.54      1.32 o 
   2  -2   8      698.24      690.60      8.20 o 
   3  -2   8       16.45       23.34      1.83 o 
   4  -2   8       11.13        9.97      1.63 o 
   5  -2   8       30.12       31.75      2.44 o 
  -8  -1   8       29.04       27.48      2.85 o 
  -7  -1   8       16.56       18.12      2.24 o 
  -6  -1   8       20.92       16.65      2.24 o 
  -5  -1   8        0.22       -0.51      0.34 o 
  -4  -1   8      157.66      157.41      4.68 o 
  -3  -1   8        0.36        1.75      0.43 o 
  -2  -1   8       25.27       43.56      2.04 o 
  -1  -1   8        3.77        1.42      0.61 o 
   0  -1   8      180.82      231.66      3.52 o 
   1  -1   8      176.61      167.53      2.50 o 
   2  -1   8        3.68        4.52      0.47 o 
   3  -1   8       27.26       23.90      1.17 o 
   4  -1   8        2.58        2.65      1.02 o 
   5  -1   8      307.78      312.66      8.14 o 
   6  -1   8        0.00        0.81      1.22 o 
  -8   0   8        0.52       -0.20      0.81 o 
  -7   0   8       16.72       14.45      2.04 o 
  -6   0   8       62.26       64.32      3.46 o 
  -5   0   8      195.55      189.28      2.86 o 
  -4   0   8      343.85      305.47      4.06 o 
  -3   0   8        5.97        2.85      0.61 o 
  -2   0   8       34.96       37.05      1.83 o 
  -1   0   8      722.82      635.50     10.58 o 
   0   0   8     1801.27     1693.43     17.13 o 
   1   0   8       98.50      143.35      1.98 o 
   2   0   8       11.21       10.29      0.54 o 
   3   0   8      139.67      134.60      2.64 o 
   4   0   8       27.04       23.82      1.83 o 
   5   0   8        0.19        2.44      1.02 o 
   6   0   8       12.18       16.69      2.24 o 
   7   0   8      102.56      114.20      5.29 o 
  -7   1   8        0.08        1.83      1.02 o 
  -6   1   8       13.21       17.71      2.24 o 
  -5   1   8       38.59       36.44      2.44 o 
  -4   1   8      101.63      102.78      2.49 o 
  -3   1   8        6.47        2.85      0.49 o 
  -2   1   8       22.42       19.85      1.42 o 
  -1   1   8      578.10      646.70     10.58 o 
   0   1   8       90.09      112.16      3.26 o 
   1   1   8        6.53        5.60      0.58 o 
   2   1   8       81.94       75.11      1.31 o 
   3   1   8      693.06      740.87      8.70 o 
   4   1   8       37.18       36.23      1.42 o 
   5   1   8        3.39        2.04      1.02 o 
   6   1   8       17.64       19.74      2.04 o 
   7   1   8        0.08        1.42      1.22 o 
  -7   2   8       28.64       32.16      3.05 o 
  -6   2   8       80.40       94.45      4.48 o 
  -5   2   8       20.24       17.10      2.04 o 
  -4   2   8       78.18       79.48      2.20 o 
  -3   2   8      627.91      632.03      7.84 o 
  -2   2   8      254.82      224.85      5.70 o 
  -1   2   8     1985.85     2157.88     21.15 o 
   0   2   8      149.27      160.20      3.46 o 
   1   2   8     1007.46     1045.97      9.00 o 
   2   2   8      209.56      180.56      3.09 o 
   3   2   8        7.19        6.82      0.72 o 
   4   2   8        0.00        0.31      0.43 o 
   5   2   8      254.89      263.61      6.72 o 
   6   2   8       10.79       10.99      1.63 o 
   7   2   8        0.53        1.83      1.22 o 
   8   2   8        5.38        3.26      1.42 o 
  -6   3   8       20.74       17.51      2.24 o 
  -5   3   8       15.32       13.64      1.83 o 
  -4   3   8       31.65       19.54      2.04 o 
  -3   3   8     1068.84     1085.05     12.16 o 
  -2   3   8       53.22       65.44      1.79 o 
  -1   3   8       68.86       89.14      2.08 o 
   0   3   8       25.29       43.91      1.27 o 
   1   3   8      193.45      247.91     10.69 o 
   2   3   8      316.53      348.09      4.89 o 
   3   3   8        0.22        0.00      0.29 o 
   4   3   8       10.11        8.89      0.78 o 
   5   3   8        3.49        2.65      0.64 o 
   6   3   8        4.85        4.48      1.22 o 
   7   3   8        3.25        0.41      1.02 o 
   8   3   8        0.23       -0.61      1.22 o 
  -5   4   8       17.39       16.69      2.04 o 
  -4   4   8       60.10       65.14      3.46 o 
  -3   4   8      313.29      309.81      7.33 o 
  -2   4   8       18.98       19.03      2.85 o 
  -1   4   8     1168.42     1154.69     12.51 o 
   0   4   8      518.15      544.96      7.12 o 
   1   4   8      412.31      388.59      6.31 o 
   2   4   8      120.53      130.00      2.64 o 
   3   4   8      202.92      192.97      3.42 o 
   4   4   8      113.56      113.54      4.58 o 
   5   4   8       33.86       39.35      3.26 o 
   6   4   8        3.55        6.17      0.86 o 
   7   4   8        3.81        5.09      1.42 o 
   8   4   8        1.46        2.85      1.42 o 
  -5   5   8       34.59       38.68      3.05 o 
  -4   5   8       14.84       14.86      2.04 o 
  -3   5   8        6.88        3.87      1.22 o 
  -2   5   8        6.48        9.57      1.42 o 
  -1   5   8       76.90       80.73      2.24 o 
   0   5   8       17.17       15.41      1.93 o 
   1   5   8      100.08      110.54      2.54 o 
   2   5   8        8.88        7.33      1.22 o 
   3   5   8       42.50       50.19      2.95 o 
   4   5   8        5.66        5.58      0.68 o 
   5   5   8        9.33        6.07      0.78 o 
   6   5   8        1.53        0.92      0.71 o 
   7   5   8        0.09        0.92      0.72 o 
   8   5   8        1.40        2.44      1.42 o 
  -4   6   8        2.43        1.63      1.22 o 
  -3   6   8       99.61      106.66      4.27 o 
  -2   6   8       52.35       62.49      3.05 o 
  -1   6   8       44.89       42.64      2.04 o 
   0   6   8       66.63       70.39      2.54 o 
   1   6   8      346.87      357.63      9.36 o 
   2   6   8      136.78      145.75      4.89 o 
   3   6   8       15.78       13.43      1.63 o 
   4   6   8        0.03       -0.20      0.61 o 
   5   6   8       11.52       13.23      1.42 o 
   6   6   8       10.20        9.57      0.98 o 
   7   6   8       53.03       56.06      2.20 o 
   8   6   8        0.72        0.20      1.02 o 
  -3   7   8       27.67       29.92      2.65 o 
  -2   7   8       21.22       20.56      2.04 o 
  -1   7   8        0.31       -0.92      0.61 o 
   0   7   8      189.16      192.87      3.94 o 
   1   7   8       88.18       84.85      6.72 o 
   2   7   8        4.69        3.87      1.22 o 
   3   7   8       57.60       49.67      3.05 o 
   4   7   8        0.06       -0.20      0.61 o 
   5   7   8        0.09       -0.41      0.81 o 
   6   7   8        4.92        5.90      1.63 o 
   7   7   8       20.22       14.86      2.04 o 
   8   7   8       21.94       23.21      2.85 o 
  -1   8   8       75.84       87.33      3.87 o 
   0   8   8        5.73        7.94      1.42 o 
   1   8   8        1.44       -0.81      0.61 o 
   2   8   8        6.77        7.74      1.42 o 
   3   8   8       30.48       28.91      2.65 o 
   4   8   8        7.10        3.66      1.42 o 
   5   8   8       34.32       37.86      3.05 o 
   6   8   8        0.10        1.02      1.02 o 
   7   8   8        2.12        3.26      1.42 o 
   8   8   8        8.55        7.33      2.04 o 
   0   9   8       29.08       28.09      2.44 o 
   2   9   8        1.22        0.20      1.02 o 
   3   9   8        1.13        1.02      1.02 o 
   4   9   8        0.89        1.02      1.02 o 
   5   9   8       17.26       11.40      2.04 o 
   6   9   8       20.83       20.56      2.65 o 
   7   9   8        0.08       -0.61      1.02 o 
   3  10   8       12.50       13.64      2.24 o 
   4  10   8        2.66        2.85      1.22 o 
   5  10   8        2.84        0.41      1.02 o 
  -6  -7   9        5.22        2.44      1.42 o 
  -5  -7   9        0.13       -0.81      1.02 o 
  -4  -7   9        0.15       -0.41      1.02 o 
  -3  -7   9        2.60        3.26      1.42 o 
  -2  -7   9        1.83       -0.20      0.81 o 
  -1  -7   9        0.19       -0.81      0.81 o 
  -7  -6   9        0.11        0.20      0.81 o 
  -6  -6   9        6.51        7.12      1.63 o 
  -5  -6   9       55.19       57.81      3.46 o 
  -4  -6   9        0.48        1.22      1.02 o 
  -3  -6   9        5.57        7.53      1.63 o 
  -2  -6   9        1.93        4.20      0.86 o 
  -1  -6   9       41.47       45.60      2.85 o 
   0  -6   9       34.25       36.64      2.65 o 
   1  -6   9        2.13        2.24      1.22 o 
  -8  -5   9        0.08       -1.22      0.81 o 
  -7  -5   9        3.66        2.65      1.22 o 
  -6  -5   9        2.72        2.24      1.02 o 
  -5  -5   9       26.82       30.94      2.44 o 
  -4  -5   9       13.68       12.21      1.83 o 
  -3  -5   9       19.78       20.76      2.04 o 
  -2  -5   9      139.47      118.04      3.09 o 
  -1  -5   9       65.40       58.66      2.08 o 
   0  -5   9       12.94        8.96      1.42 o 
   1  -5   9        0.01        0.41      0.61 o 
   2  -5   9        1.46        1.63      1.02 o 
  -8  -4   9        6.52        6.72      1.42 o 
  -7  -4   9       12.66       14.66      1.83 o 
  -6  -4   9       54.47       54.35      3.05 o 
  -5  -4   9        7.35        4.68      1.22 o 
  -4  -4   9        0.86        0.61      0.81 o 
  -3  -4   9      103.94      111.75      4.07 o 
  -2  -4   9       15.18       17.71      1.63 o 
  -1  -4   9       80.37       78.74      2.37 o 
   0  -4   9      108.26       85.85      2.37 o 
   1  -4   9       33.34       32.77      2.24 o 
   2  -4   9       69.07       77.15      3.46 o 
   3  -4   9        0.56        3.46      1.02 o 
  -8  -3   9        2.60        2.04      1.22 o 
  -7  -3   9        0.50        1.22      0.81 o 
  -6  -3   9       90.63       99.34      3.87 o 
  -5  -3   9       41.51       43.56      2.44 o 
  -4  -3   9      570.91      605.99     11.60 o 
  -3  -3   9        1.67        2.24      1.02 o 
  -2  -3   9       49.48       42.81      1.63 o 
  -1  -3   9        3.48        3.22      0.52 o 
   0  -3   9        9.25        9.89      0.58 o 
   1  -3   9        5.14        4.40      0.54 o 
   2  -3   9      282.46      246.13      9.16 o 
   3  -3   9       20.56       14.85      1.63 o 
   4  -3   9       17.23       19.13      2.04 o 
  -8  -2   9        0.22        1.22      1.02 o 
  -7  -2   9        3.41        1.45      0.64 o 
  -6  -2   9       23.73       20.36      1.83 o 
  -5  -2   9        0.60        0.61      0.61 o 
  -4  -2   9      270.79      248.39      5.39 o 
  -3  -2   9      119.85      115.79      2.65 o 
  -2  -2   9      415.56      427.41      5.74 o 
  -1  -2   9      163.24      143.34      2.72 o 
   0  -2   9      488.89      453.81      4.11 o 
   1  -2   9       21.76       22.55      0.78 o 
   2  -2   9      125.05      118.68      2.66 o 
   3  -2   9       27.83       27.56      2.14 o 
   4  -2   9       40.62       54.55      3.05 o 
   5  -2   9        7.36        8.55      1.63 o 
  -8  -1   9        0.41       -1.02      0.81 o 
  -7  -1   9        0.43        1.83      1.22 o 
  -6  -1   9        9.98       11.23      1.07 o 
  -5  -1   9        5.30        4.80      0.62 o 
  -4  -1   9        1.56        0.34      0.81 o 
  -3  -1   9      139.44      150.73      2.87 o 
  -2  -1   9        0.10        0.81      0.61 o 
  -1  -1   9        5.88        8.14      1.02 o 
   0  -1   9        7.85       11.12      0.78 o 
   1  -1   9       54.71       60.53      1.37 o 
   2  -1   9       92.52       96.94      1.76 o 
   3  -1   9        0.34       -0.41      0.61 o 
   4  -1   9       37.54       43.97      2.85 o 
   5  -1   9        0.06       -1.22      0.81 o 
   6  -1   9        0.18        0.81      1.02 o 
  -7   0   9       26.35       28.29      2.85 o 
  -6   0   9      195.84      211.29      6.72 o 
  -5   0   9        6.16        7.13      0.69 o 
  -4   0   9       16.60       20.91      0.93 o 
  -3   0   9      355.76      318.36      6.72 o 
  -2   0   9     1258.36     1176.56     18.12 o 
  -1   0   9       82.34       73.48      2.65 o 
   0   0   9       16.05       17.86      0.93 o 
   1   0   9      171.38      162.95      2.88 o 
   2   0   9      125.18      105.97      1.99 o 
   3   0   9      185.68      191.31      3.45 o 
   4   0   9       41.61       49.26      2.65 o 
   5   0   9       77.14       81.42      3.87 o 
   6   0   9        3.01        3.46      1.42 o 
  -7   1   9        0.41        0.61      1.02 o 
  -6   1   9       23.38       14.25      2.04 o 
  -5   1   9       38.70       36.78      1.24 o 
  -4   1   9       16.00       10.82      0.93 o 
  -3   1   9       36.46       35.62      1.42 o 
  -2   1   9       12.85       10.70      0.81 o 
  -1   1   9       15.29        5.70      0.81 o 
   0   1   9       30.01       37.05      1.83 o 
   1   1   9        4.77       12.74      1.22 o 
   2   1   9      411.95      432.68      5.76 o 
   3   1   9      208.31      216.02      6.51 o 
   4   1   9        0.01        0.20      0.43 o 
   5   1   9       23.39       19.95      2.04 o 
   6   1   9        0.76       -0.20      1.02 o 
   7   1   9        4.94        4.68      1.63 o 
  -7   2   9        2.76        3.87      1.42 o 
  -6   2   9        0.14        0.41      1.02 o 
  -5   2   9       69.64       72.47      3.66 o 
  -4   2   9      129.83      128.36      2.98 o 
  -3   2   9      220.55      214.48      3.88 o 
  -2   2   9       19.54       13.13      0.86 o 
  -1   2   9       70.29       53.44      2.44 o 
   0   2   9      350.26      325.27      4.35 o 
   1   2   9      440.16      426.29      4.95 o 
   2   2   9      176.89      178.29      3.24 o 
   3   2   9       13.01        8.88      0.81 o 
   4   2   9       39.74       47.55      2.44 o 
   5   2   9      245.04      263.40      6.72 o 
   6   2   9       12.29       12.82      1.83 o 
   7   2   9        1.46        3.26      1.42 o 
  -6   3   9        3.77        2.85      1.22 o 
  -5   3   9       18.05       16.28      2.04 o 
  -4   3   9        5.03        3.05      1.02 o 
  -3   3   9        3.49        5.19      0.78 o 
  -2   3   9       28.25       33.09      1.83 o 
  -1   3   9       41.29       51.30      1.58 o 
   0   3   9       22.08       36.58      1.27 o 
   1   3   9      513.25      604.80     11.50 o 
   2   3   9       49.21       58.09      2.24 o 
   3   3   9       13.33       14.09      0.93 o 
   4   3   9       25.67       27.30      1.36 o 
   5   3   9        8.54        7.30      0.86 o 
   6   3   9       11.53       10.58      1.63 o 
   7   3   9       29.49       21.98      2.44 o 
   8   3   9        0.70        1.02      1.22 o 
  -5   4   9       50.55       52.92      3.46 o 
  -4   4   9       16.49       12.42      1.63 o 
  -3   4   9       46.51       51.30      2.85 o 
  -2   4   9       79.81       89.32      2.37 o 
  -1   4   9      861.44      837.93      9.71 o 
   0   4   9        9.44        9.31      0.78 o 
   1   4   9       15.88       12.62      1.42 o 
   2   4   9       96.73       88.43      2.14 o 
   3   4   9       25.17       39.27      1.56 o 
   4   4   9       38.56       37.14      1.51 o 
   5   4   9       55.61       56.20      4.38 o 
   6   4   9       15.77       12.58      1.42 o 
   7   4   9        6.18        6.72      1.42 o 
   8   4   9        1.60        0.41      1.22 o 
  -4   5   9       19.31       18.93      2.04 o 
  -3   5   9        3.80        3.87      1.22 o 
  -2   5   9       32.16       31.66      1.44 o 
  -1   5   9      338.88      348.57      5.32 o 
   0   5   9       46.96       46.72      3.26 o 
   1   5   9       32.52       38.47      2.24 o 
   2   5   9      124.70      138.62      4.68 o 
   3   5   9       68.17       66.22      2.00 o 
   4   5   9       17.49       14.48      1.07 o 
   5   5   9        4.69        6.02      0.78 o 
   6   5   9        0.29       -0.51      0.43 o 
   7   5   9        1.17       -0.20      0.81 o 
   8   5   9        0.58       -1.22      0.81 o 
  -4   6   9       28.32       28.29      2.65 o 
  -3   6   9      115.83      115.42      4.48 o 
  -2   6   9        8.58       10.58      1.63 o 
  -1   6   9        5.95        4.68      0.81 o 
   0   6   9      157.60      175.51      3.51 o 
   1   6   9        0.21        0.41      0.61 o 
   2   6   9       60.99       65.34      3.26 o 
   3   6   9       17.62       15.47      1.63 o 
   4   6   9       17.31       17.69      1.12 o 
   5   6   9       15.56       19.77      1.27 o 
   6   6   9        0.15       -0.70      0.61 o 
   7   6   9        2.47        3.63      1.02 o 
   8   6   9        0.71        2.65      1.22 o 
  -2   7   9        8.68        7.33      1.42 o 
  -1   7   9       34.15       31.96      2.24 o 
   0   7   9        8.29        9.41      1.07 o 
   1   7   9       19.95       17.71      2.04 o 
   2   7   9        6.13        3.66      1.22 o 
   3   7   9        3.46        4.48      1.22 o 
   4   7   9        0.00       -0.81      0.61 o 
   5   7   9       15.05       16.28      2.04 o 
   6   7   9       13.92       10.58      1.83 o 
   7   7   9        5.30        6.51      1.63 o 
   8   7   9        5.52        5.29      1.83 o 
  -1   8   9       28.66       37.86      2.85 o 
   0   8   9       29.49       33.79      2.44 o 
   1   8   9       51.28       62.49      3.46 o 
   2   8   9      179.56      203.15      6.51 o 
   3   8   9       78.04       92.41      4.48 o 
   4   8   9        0.98        1.02      0.81 o 
   5   8   9        0.02       -0.20      1.02 o 
   6   8   9        4.31        3.87      1.42 o 
   7   8   9        0.17        0.81      1.02 o 
   2   9   9       27.07       17.51      2.24 o 
   3   9   9       35.96       30.33      2.85 o 
   4   9   9        9.86        6.31      1.63 o 
   5   9   9        2.65        0.20      1.02 o 
   6   9   9       11.55        8.35      2.04 o 
   7   9   9        0.18        1.63      1.22 o 
   3  10   9        1.86        3.87      1.63 o 
   4  10   9        4.88        6.92      1.83 o 
  -5  -7  10        2.15        4.27      1.42 o 
  -4  -7  10        0.98       -0.61      1.22 o 
  -3  -7  10        1.10       -0.41      1.02 o 
  -6  -6  10        6.86        8.14      1.63 o 
  -5  -6  10        9.15        9.77      1.83 o 
  -4  -6  10        1.55        0.41      1.02 o 
  -3  -6  10       10.84       10.79      1.63 o 
  -2  -6  10       30.54       32.89      1.87 o 
  -1  -6  10        1.26        0.81      1.02 o 
   0  -6  10        0.03        0.20      0.81 o 
  -7  -5  10        0.05        0.00      0.81 o 
  -6  -5  10        8.95        6.11      1.42 o 
  -5  -5  10        3.73        3.26      1.22 o 
  -4  -5  10       70.71       58.22      3.26 o 
  -3  -5  10       49.20       37.25      2.44 o 
  -2  -5  10        2.04        0.81      1.02 o 
  -1  -5  10        0.56       -0.12      0.49 o 
   0  -5  10        7.82        8.55      1.42 o 
   1  -5  10       27.18       30.13      2.24 o 
   2  -5  10        3.00        3.05      1.02 o 
  -7  -4  10       47.42       51.09      3.05 o 
  -6  -4  10       16.10       15.67      1.83 o 
  -5  -4  10       36.05       35.83      2.44 o 
  -4  -4  10      136.35      139.64      4.89 o 
  -3  -4  10      288.31      268.29      6.92 o 
  -2  -4  10       76.90       73.48      3.26 o 
  -1  -4  10       93.55      111.09      2.95 o 
   0  -4  10      187.38      172.82      3.67 o 
   1  -4  10        8.42        9.16      1.42 o 
   2  -4  10       31.95       34.40      2.44 o 
  -8  -3  10        0.34        0.41      1.02 o 
  -7  -3  10       25.79       16.28      1.83 o 
  -6  -3  10       76.68       73.08      3.46 o 
  -5  -3  10      100.54      103.81      4.07 o 
  -4  -3  10      186.74      209.46      5.90 o 
  -3  -3  10        8.85        6.31      1.22 o 
  -2  -3  10       35.27       37.17      1.51 o 
  -1  -3  10       26.84       28.43      1.36 o 
   0  -3  10        7.55        8.33      0.76 o 
   1  -3  10        6.36        6.67      0.78 o 
   2  -3  10       33.98       29.86      1.44 o 
   3  -3  10        6.54        8.35      1.42 o 
   4  -3  10        0.63        1.83      1.22 o 
  -8  -2  10        2.08        0.20      1.02 o 
  -7  -2  10       24.40       29.33      1.76 o 
  -6  -2  10       66.15       73.08      3.46 o 
  -5  -2  10      185.52      181.98      5.50 o 
  -4  -2  10       24.80       27.45      2.75 o 
  -3  -2  10       17.56       17.30      1.83 o 
  -2  -2  10     2106.23     2155.36     20.81 o 
  -1  -2  10       53.95       61.06      1.85 o 
   0  -2  10       21.14       22.22      0.81 o 
   1  -2  10       32.66       32.26      0.96 o 
   2  -2  10       36.65       37.41      1.51 o 
   3  -2  10       61.10       64.93      3.05 o 
   4  -2  10       56.37       55.57      3.05 o 
   5  -2  10        1.83        0.20      1.22 o 
  -7  -1  10       12.41       14.05      2.04 o 
  -6  -1  10       16.15       12.85      1.22 o 
  -5  -1  10        0.06       -0.17      0.57 o 
  -4  -1  10      186.79      182.74      3.45 o 
  -3  -1  10       22.63       31.01      1.44 o 
  -2  -1  10        2.69        7.33      1.02 o 
  -1  -1  10       16.49       14.66      1.42 o 
   0  -1  10      485.87      522.21      8.04 o 
   1  -1  10       13.74       14.41      0.78 o 
   2  -1  10       40.71       46.77      1.58 o 
   3  -1  10       24.56       24.02      1.83 o 
   4  -1  10      220.59      219.84      6.31 o 
   5  -1  10       23.28       24.22      2.44 o 
  -7   0  10        1.45        2.04      1.22 o 
  -6   0  10        0.92        2.44      1.22 o 
  -5   0  10       35.35       37.01      1.33 o 
  -4   0  10      427.49      396.40      4.67 o 
  -3   0  10        2.50        4.07      0.81 o 
  -2   0  10        0.04        1.83      0.61 o 
  -1   0  10       17.44       14.66      1.42 o 
   0   0  10      906.17      865.93     14.05 o 
   1   0  10      228.94      228.46      6.21 o 
   2   0  10      109.38      120.44      4.89 o 
   3   0  10        5.99        5.30      1.42 o 
   4   0  10       95.01      104.22      3.87 o 
   5   0  10        6.71       11.40      1.83 o 
   6   0  10       28.55       36.84      3.05 o 
  -7   1  10       14.59       13.23      2.24 o 
  -6   1  10        8.89        6.92      1.63 o 
  -5   1  10        1.77        3.16      0.62 o 
  -4   1  10        3.37        3.92      0.92 o 
  -3   1  10       23.01       30.12      1.36 o 
  -2   1  10        2.96        2.50      0.51 o 
  -1   1  10      121.11      116.43      3.66 o 
   0   1  10      144.74      129.05      3.87 o 
   1   1  10        3.55        6.11      0.72 o 
   2   1  10      221.83      242.74      4.03 o 
   3   1  10       29.88       30.09      1.36 o 
   4   1  10       29.39       36.84      2.44 o 
   5   1  10        0.13        0.20      0.81 o 
   6   1  10        0.07       -1.22      1.02 o 
   7   1  10       51.53       61.27      3.87 o 
  -6   2  10        7.91       10.58      2.04 o 
  -5   2  10        3.65        5.70      1.42 o 
  -4   2  10        8.03        7.00      0.93 o 
  -3   2  10       56.99       61.45      1.94 o 
  -2   2  10      294.95      288.59      4.53 o 
  -1   2  10      211.40      182.18      3.22 o 
   0   2  10       77.55       70.92      1.76 o 
   1   2  10       50.37       55.98      1.73 o 
   2   2  10      268.33      260.80      5.39 o 
   3   2  10        3.76        3.93      0.64 o 
   4   2  10       18.16       17.62      1.15 o 
   5   2  10        5.06        3.46      1.02 o 
   6   2  10        1.72        0.81      1.02 o 
   7   2  10        0.06        0.20      1.22 o 
  -6   3  10        0.00        0.61      1.22 o 
  -5   3  10        4.19        5.50      1.42 o 
  -4   3  10        5.11        3.05      1.02 o 
  -3   3  10        7.77        6.94      0.86 o 
  -2   3  10        0.50        1.73      0.58 o 
  -1   3  10        5.58        3.36      0.58 o 
   0   3  10       29.42       38.08      1.36 o 
   1   3  10       18.57       23.82      1.83 o 
   2   3  10        5.40        5.09      0.64 o 
   3   3  10        2.83        4.20      0.64 o 
   4   3  10        2.70        1.63      0.58 o 
   5   3  10       25.21       24.94      1.44 o 
   6   3  10        2.39        1.02      1.02 o 
   7   3  10        4.16        1.63      1.02 o 
  -5   4  10       11.07       14.25      2.04 o 
  -4   4  10      141.75      160.00      5.50 o 
  -3   4  10        5.07        3.05      1.02 o 
  -2   4  10        2.04        1.48      0.49 o 
  -1   4  10      116.54      104.03      2.65 o 
   0   4  10       97.47       93.49      2.20 o 
   1   4  10      921.63      916.82     15.47 o 
   2   4  10       70.49       75.11      3.26 o 
   3   4  10       97.03      100.75      2.49 o 
   4   4  10        8.52       10.51      1.22 o 
   5   4  10       12.14       13.12      1.07 o 
   6   4  10       15.58       17.05      1.63 o 
   7   4  10        2.30        0.81      1.02 o 
   8   4  10        1.38        1.22      1.22 o 
  -4   5  10        0.57        0.20      1.02 o 
  -3   5  10        2.79        3.26      1.22 o 
  -2   5  10      202.88      191.65      3.89 o 
  -1   5  10      391.55      388.88      5.82 o 
   0   5  10        1.88        1.73      0.71 o 
   1   5  10        6.38        7.94      1.22 o 
   2   5  10       23.20       22.80      1.83 o 
   3   5  10       96.35      105.11      6.72 o 
   4   5  10        0.24        1.02      0.49 o 
   5   5  10        9.71        9.45      1.32 o 
   6   5  10        5.07        3.25      0.78 o 
   7   5  10       10.24        8.55      1.63 o 
   8   5  10        3.78        3.26      1.42 o 
  -3   6  10        4.10        2.04      1.22 o 
  -2   6  10       32.55       35.62      2.44 o 
  -1   6  10      247.60      260.03      4.66 o 
   0   6  10      100.38      109.92      4.27 o 
   1   6  10      332.00      333.02      8.14 o 
   2   6  10       58.47       70.84      3.46 o 
   3   6  10       93.65       88.75      3.87 o 
   4   6  10        0.74        0.29      0.81 o 
   5   6  10        8.49        8.88      1.12 o 
   6   6  10        2.48        3.87      0.83 o 
   7   6  10       11.87       12.83      1.53 o 
   8   6  10        3.18        1.83      1.22 o 
  -2   7  10        3.56        3.46      1.22 o 
  -1   7  10        0.01        0.61      0.81 o 
   0   7  10        1.27        1.02      0.81 o 
   1   7  10        1.69        0.81      0.81 o 
   2   7  10       11.34       14.66      1.83 o 
   3   7  10       51.96       53.54      3.26 o 
   4   7  10        0.01       -0.61      0.81 o 
   5   7  10        1.45        1.63      1.22 o 
   6   7  10        3.64        4.07      1.42 o 
   7   7  10        3.73        2.44      1.42 o 
  -1   8  10        9.07       12.42      1.83 o 
   1   8  10        1.53        0.20      0.81 o 
   2   8  10        0.05        0.00      0.81 o 
   3   8  10       17.26       15.88      2.04 o 
   4   8  10        4.92        5.90      1.42 o 
   5   8  10       12.41       13.43      2.24 o 
   6   8  10        1.86        1.63      1.42 o 
   7   8  10        0.67        0.41      1.22 o 
   1   9  10        0.13       -0.41      1.02 o 
   2   9  10       20.19       18.52      2.24 o 
   3   9  10        0.33        0.20      1.02 o 
   4   9  10       23.02       23.82      2.65 o 
   5   9  10        1.58        2.04      1.22 o 
   6   9  10        2.22        2.65      1.63 o 
  -6  -6  11        1.08        2.04      1.22 o 
  -5  -6  11        4.05        4.48      1.42 o 
  -4  -6  11       14.75       19.13      2.24 o 
  -3  -6  11       17.35       19.34      2.24 o 
  -2  -6  11        7.66        5.90      1.63 o 
  -1  -6  11       15.76       16.49      2.24 o 
  -7  -5  11        0.00        2.85      1.22 o 
  -6  -5  11        4.15        3.05      1.22 o 
  -5  -5  11       16.79       15.06      2.04 o 
  -4  -5  11        0.14        0.20      1.22 o 
  -3  -5  11        2.41        4.27      1.42 o 
  -2  -5  11        8.28        5.90      1.42 o 
  -1  -5  11       40.19       42.49      1.94 o 
   0  -5  11        7.58        9.16      1.63 o 
   1  -5  11        0.23        0.20      0.81 o 
  -7  -4  11        6.51        7.12      1.63 o 
  -6  -4  11        6.34        7.33      1.42 o 
  -5  -4  11       43.00       39.08      2.65 o 
  -4  -4  11       22.16       21.17      2.04 o 
  -3  -4  11       13.86       14.66      1.83 o 
  -2  -4  11        8.40        2.44      1.02 o 
  -1  -4  11       20.39       22.75      1.44 o 
   0  -4  11       37.71       34.69      2.54 o 
   1  -4  11        0.02        0.00      0.81 o 
  -7  -3  11        7.17        9.36      1.63 o 
  -6  -3  11       10.15        8.55      1.42 o 
  -5  -3  11       44.83       48.65      2.85 o 
  -4  -3  11       90.23       82.64      3.66 o 
  -3  -3  11       24.03       20.97      2.04 o 
  -2  -3  11      204.03      181.37      4.89 o 
  -1  -3  11      109.72       99.74      2.52 o 
   0  -3  11      132.93      112.00      1.88 o 
   1  -3  11      166.69      159.36      3.30 o 
   2  -3  11       16.71       19.13      1.83 o 
   3  -3  11        7.00        6.51      1.42 o 
  -7  -2  11       18.29       20.17      1.56 o 
  -6  -2  11        1.15        0.61      0.81 o 
  -5  -2  11        7.25        6.11      1.22 o 
  -4  -2  11       83.09       80.01      2.45 o 
  -3  -2  11       21.48       21.22      1.30 o 
  -2  -2  11      365.88      360.17      5.38 o 
  -1  -2  11        1.81        0.71      0.43 o 
   0  -2  11        5.02        3.52      0.54 o 
   1  -2  11       58.51       58.61      1.30 o 
   2  -2  11        5.59        4.68      1.02 o 
   3  -2  11        4.16        2.44      1.02 o 
   4  -2  11        3.53        3.87      1.22 o 
  -7  -1  11       13.04       12.01      2.04 o 
  -6  -1  11       35.99       29.30      4.27 o 
  -5  -1  11       74.27       71.97      1.90 o 
  -4  -1  11      372.30      353.35      5.38 o 
  -3  -1  11      222.56      193.91      5.50 o 
  -2  -1  11      271.90      254.85      6.31 o 
  -1  -1  11       65.82       66.36      3.05 o 
   0  -1  11      574.69      603.69      7.62 o 
   1  -1  11       62.66       63.20      1.87 o 
   2  -1  11        0.01        0.00      0.43 o 
   3  -1  11        2.84        3.66      1.02 o 
   4  -1  11       11.50        7.53      1.42 o 
   5  -1  11        0.23        0.20      1.02 o 
  -7   0  11        1.31        3.05      1.42 o 
  -6   0  11        7.20       10.38      1.83 o 
  -5   0  11       15.97       15.93      0.97 o 
  -4   0  11      269.60      244.81      3.58 o 
  -3   0  11       33.80       33.18      2.24 o 
  -2   0  11      411.30      434.39      8.96 o 
  -1   0  11      215.56      215.36      5.50 o 
   0   0  11       11.27        9.97      1.22 o 
   1   0  11        4.19        4.31      1.32 o 
   2   0  11        5.85        4.64      0.72 o 
   3   0  11        3.27        4.10      1.02 o 
   4   0  11        0.36        1.02      1.02 o 
   5   0  11        1.16       -1.02      1.02 o 
   6   0  11        8.01        5.70      1.63 o 
  -6   1  11        2.39        3.46      1.22 o 
  -5   1  11        3.79        4.32      0.62 o 
  -4   1  11        0.01        0.10      0.51 o 
  -3   1  11       88.44       93.03      2.52 o 
  -2   1  11      199.11      163.09      3.24 o 
  -1   1  11       72.82       84.27      3.26 o 
   0   1  11       68.40       80.00      3.05 o 
   1   1  11       18.04       21.70      1.15 o 
   2   1  11      214.61      218.01      3.89 o 
   3   1  11        7.30       11.86      1.01 o 
   4   1  11        5.27        4.68      1.22 o 
   5   1  11        6.66        6.72      1.42 o 
   6   1  11       47.93       47.23      3.26 o 
  -6   2  11        1.30        1.02      1.22 o 
  -5   2  11       19.21       21.37      2.44 o 
  -4   2  11      345.66      346.25      5.82 o 
  -3   2  11       63.17       61.77      4.17 o 
  -2   2  11      291.36      305.76      4.89 o 
  -1   2  11        5.98        7.18      0.72 o 
   0   2  11      232.27      226.89      3.62 o 
   1   2  11      109.76      105.85      3.66 o 
   2   2  11      130.84      129.28      4.17 o 
   3   2  11        0.95        0.41      0.43 o 
   4   2  11       31.99       32.61      1.51 o 
   5   2  11       12.26       15.67      1.83 o 
   6   2  11       11.09       13.64      1.83 o 
   7   2  11       22.48       19.34      2.44 o 
  -5   3  11       30.63       27.89      2.65 o 
  -4   3  11        0.01       -0.41      0.81 o 
  -3   3  11       26.22       24.57      1.83 o 
  -2   3  11       72.35       73.43      2.23 o 
  -1   3  11      169.13      186.03      3.51 o 
   0   3  11      219.10      211.09      5.50 o 
   1   3  11       52.00       55.98      2.65 o 
   2   3  11        4.39        4.80      0.72 o 
   3   3  11       57.53       60.24      1.94 o 
   4   3  11      201.10      208.11      4.02 o 
   5   3  11       18.78       14.39      1.15 o 
   6   3  11        5.00        5.50      1.42 o 
   7   3  11        4.86        6.31      1.63 o 
  -5   4  11       28.25       38.88      3.05 o 
  -4   4  11       40.50       40.91      2.85 o 
  -3   4  11        2.34        3.27      0.72 o 
  -2   4  11       38.03       43.37      1.73 o 
  -1   4  11      308.69      316.21      4.95 o 
   0   4  11      154.44      140.45      4.48 o 
   1   4  11       63.86       65.55      3.05 o 
   2   4  11        6.19        3.26      1.02 o 
   3   4  11       97.14      103.78      2.64 o 
   4   4  11       74.09       72.07      3.66 o 
   5   4  11       10.96       11.02      1.07 o 
   6   4  11        0.25        0.20      0.81 o 
   7   4  11       37.05       42.95      3.05 o 
  -4   5  11       41.18       37.05      2.85 o 
  -3   5  11       90.94       99.95      4.27 o 
  -2   5  11      125.73      133.59      3.24 o 
  -1   5  11        0.64        0.96      0.49 o 
   0   5  11       47.79       45.80      2.65 o 
   1   5  11       59.10       56.59      2.85 o 
   2   5  11       31.35       32.16      2.24 o 
   3   5  11      265.79      295.54      5.60 o 
   4   5  11        1.49        0.71      0.58 o 
   5   5  11       18.04       16.40      1.22 o 
   6   5  11        0.26       -0.18      0.52 o 
   7   5  11        0.01       -0.81      0.81 o 
  -3   6  11      103.36      115.62      4.68 o 
  -2   6  11       20.94       25.85      2.24 o 
  -1   6  11      141.63      141.12      3.30 o 
   0   6  11        4.69        3.66      1.02 o 
   2   6  11      117.44      117.86      4.48 o 
   3   6  11       60.93       63.31      3.46 o 
   4   6  11        1.34        0.61      0.58 o 
   5   6  11       16.38       16.45      1.27 o 
   6   6  11        7.19        8.70      2.04 o 
   7   6  11        0.12        0.20      0.68 o 
  -2   7  11       32.74       30.53      2.65 o 
   0   7  11       11.96       15.27      1.83 o 
   1   7  11      178.26      202.95      6.51 o 
   2   7  11        1.58        2.85      1.02 o 
   3   7  11      108.03      107.88      4.68 o 
   4   7  11       98.38      108.70      4.89 o 
   5   7  11       27.08       26.84      1.51 o 
   6   7  11        0.16       -0.38      1.12 o 
   7   7  11        0.18        0.95      0.64 o 
   1   8  11       37.87       40.71      3.05 o 
   2   8  11        3.12        2.65      1.22 o 
   3   8  11        0.95        2.04      1.02 o 
   4   8  11       24.96       24.22      2.65 o 
   5   8  11       11.26        8.96      1.83 o 
   6   8  11        1.70        1.83      1.42 o 
   7   8  11        0.19        1.22      1.22 o 
   1   9  11       38.06       41.32      3.26 o 
   2   9  11       16.97       21.78      2.44 o 
   3   9  11        1.53        0.00      1.02 o 
   4   9  11        1.14        1.63      1.22 o 
   5   9  11       11.95       11.60      2.24 o 
   6   9  11        2.52        4.68      1.83 o 
  -4  -6  12        0.57        1.42      1.22 o 
  -3  -6  12        0.01       -0.81      1.02 o 
  -6  -5  12       13.00       16.49      2.24 o 
  -5  -5  12       33.34       37.25      3.05 o 
  -4  -5  12        0.07        0.41      1.02 o 
  -3  -5  12       10.30       14.86      1.83 o 
  -2  -5  12       11.68       13.64      1.83 o 
  -1  -5  12       14.46       19.54      2.04 o 
   0  -5  12        0.38        2.65      1.02 o 
  -6  -4  12        2.20        1.42      1.02 o 
  -5  -4  12        4.46        7.74      1.42 o 
  -4  -4  12        0.55        3.66      1.22 o 
  -3  -4  12       14.45       15.27      1.83 o 
  -2  -4  12       33.37       31.35      2.44 o 
  -1  -4  12        2.62        0.00      0.81 o 
   0  -4  12        0.01        2.04      1.02 o 
   1  -4  12        3.74        2.44      1.02 o 
  -7  -3  12        9.42       10.18      1.63 o 
  -6  -3  12        0.12       -0.61      0.81 o 
  -5  -3  12        7.30        9.57      1.63 o 
  -4  -3  12        2.87        3.87      1.02 o 
  -3  -3  12       25.62       25.09      1.51 o 
  -2  -3  12       20.56       19.39      1.30 o 
  -1  -3  12      113.72       94.72      2.58 o 
   0  -3  12        3.69        7.63      1.12 o 
  -7  -2  12        1.52        2.39      0.92 o 
  -6  -2  12        1.59        3.66      1.22 o 
  -5  -2  12      128.58      131.70      4.68 o 
  -4  -2  12        4.27        4.32      0.92 o 
  -3  -2  12        0.62        0.38      0.51 o 
  -2  -2  12        6.33        6.83      0.86 o 
  -1  -2  12      110.43      103.20      2.66 o 
   0  -2  12       45.23       41.50      1.33 o 
   1  -2  12        0.23        0.81      0.47 o 
   2  -2  12       53.92       45.80      2.44 o 
   3  -2  12        8.20        7.53      1.42 o 
   4  -2  12       10.00       11.60      1.83 o 
  -7  -1  12        6.99        9.77      2.04 o 
  -6  -1  12       41.83       42.59      2.00 o 
  -5  -1  12        2.31        4.28      0.71 o 
  -4  -1  12       36.87       34.54      1.65 o 
  -3  -1  12      179.97      186.25      3.73 o 
  -2  -1  12      124.03      139.64      4.48 o 
  -1  -1  12      147.22      143.30      4.68 o 
   0  -1  12       18.23       19.74      1.83 o 
   1  -1  12        3.03        3.12      0.64 o 
   2  -1  12       13.34       17.84      1.15 o 
   3  -1  12       48.46       54.76      2.85 o 
   4  -1  12       12.53        7.94      1.42 o 
   5  -1  12        0.10        0.41      1.02 o 
  -6   0  12        3.54        5.23      0.88 o 
  -5   0  12        1.64        1.62      0.56 o 
  -4   0  12        3.91        6.78      0.74 o 
  -3   0  12       52.81       44.58      2.65 o 
  -2   0  12       25.92       25.04      1.83 o 
  -1   0  12        9.93        9.97      1.42 o 
   0   0  12     1031.26     1035.08     17.10 o 
   1   0  12        4.20        7.12      0.86 o 
   2   0  12        8.27        9.32      2.34 o 
   3   0  12        0.84        1.63      0.81 o 
   4   0  12        0.07       -1.02      0.81 o 
   5   0  12        4.49        5.09      1.42 o 
  -6   1  12        0.88        0.41      1.02 o 
  -5   1  12       49.94       48.52      1.61 o 
  -4   1  12       16.99       15.41      1.22 o 
  -3   1  12       59.75       54.90      1.94 o 
  -2   1  12      435.67      389.19      5.75 o 
  -1   1  12       28.50       25.85      1.83 o 
   0   1  12       57.41       64.12      3.05 o 
   1   1  12      130.55      130.25      2.95 o 
   2   1  12      125.52      133.45      3.02 o 
   3   1  12        0.02       -0.26      0.49 o 
   4   1  12       46.25       46.82      2.65 o 
   5   1  12        0.58        1.22      1.02 o 
   6   1  12       20.90       18.12      2.24 o 
  -6   2  12        6.10       10.99      2.04 o 
  -5   2  12        0.42        2.65      1.22 o 
  -4   2  12       41.16       46.58      1.94 o 
  -3   2  12        3.90        2.86      0.72 o 
  -2   2  12       91.73       84.85      2.37 o 
  -1   2  12       18.70       19.48      1.07 o 
   0   2  12       26.52       24.43      1.83 o 
   1   2  12       50.73       50.69      2.65 o 
   2   2  12        6.15        6.08      0.78 o 
   3   2  12       23.95       26.30      2.54 o 
   4   2  12       28.99       30.08      3.36 o 
   5   2  12        6.08        5.90      1.42 o 
   6   2  12        0.04       -0.81      0.81 o 
  -5   3  12       69.42       74.71      4.07 o 
  -4   3  12       13.14        9.16      1.63 o 
  -3   3  12       47.53       50.13      2.02 o 
  -2   3  12      279.53      282.51      4.89 o 
  -1   3  12       40.67       40.51      2.24 o 
   0   3  12       49.10       53.33      2.65 o 
   1   3  12       51.42       51.70      2.65 o 
   2   3  12      227.00      224.93      6.11 o 
   3   3  12       33.86       40.67      1.73 o 
   4   3  12        0.02        0.03      0.49 o 
   5   3  12       14.83        9.65      1.12 o 
   6   3  12        4.73        6.51      1.42 o 
   7   3  12        1.46        3.05      1.22 o 
  -5   4  12        0.34       -0.20      1.02 o 
  -4   4  12        1.19        0.00      0.81 o 
  -3   4  12        0.90        2.75      0.72 o 
  -2   4  12       95.49       96.25      4.48 o 
  -1   4  12       64.97       54.35      2.85 o 
   0   4  12       21.34       17.91      1.83 o 
   1   4  12        3.91        4.68      1.02 o 
   2   4  12       21.83       19.95      2.04 o 
   3   4  12        6.00        2.76      0.72 o 
   4   4  12        1.65        0.92      0.58 o 
   5   4  12        8.31        4.72      0.86 o 
   6   4  12        0.36        0.20      0.81 o 
   7   4  12        9.79       10.38      1.83 o 
  -4   5  12       45.00       40.51      3.05 o 
  -3   5  12       28.12       26.87      2.44 o 
  -2   5  12        2.09        5.56      3.05 o 
  -1   5  12       34.13       40.71      2.65 o 
   0   5  12       81.27       81.83      3.66 o 
   1   5  12      150.75      165.69      5.50 o 
   2   5  12       11.45       11.20      1.63 o 
   3   5  12       13.87       15.61      1.22 o 
   4   5  12       19.05       19.17      1.27 o 
   5   5  12       14.61       16.42      1.30 o 
   6   5  12        9.42       10.90      1.22 o 
   7   5  12        4.87        3.66      1.22 o 
  -3   6  12       17.51       16.90      2.04 o 
  -2   6  12        0.34        2.04      1.02 o 
  -1   6  12       15.47       15.06      1.83 o 
   0   6  12        5.86        5.29      1.22 o 
   1   6  12       11.91       10.79      1.63 o 
   2   6  12       21.43       18.52      2.04 o 
   3   6  12       25.46       21.17      2.24 o 
   4   6  12       11.61        9.45      1.07 o 
   5   6  12       11.19       10.12      1.12 o 
   6   6  12        3.89        2.45      0.92 o 
   7   6  12        0.17       -0.10      0.72 o 
   0   7  12       22.56       17.10      2.04 o 
   1   7  12      157.72      163.86      5.90 o 
   2   7  12       20.59       21.98      2.24 o 
   3   7  12       30.52       36.23      2.85 o 
   4   7  12       20.82       19.95      2.44 o 
   5   7  12        0.35        1.59      0.78 o 
   6   7  12        0.38        0.20      0.64 o 
   7   7  12        1.84        1.15      0.83 o 
   0   8  12       18.89       15.47      2.24 o 
   1   8  12        4.04        5.29      1.63 o 
   2   8  12       31.07       29.11      2.85 o 
   3   8  12       52.95       62.49      3.87 o 
   4   8  12        2.87        1.42      1.02 o 
   5   8  12        0.67       -0.81      1.02 o 
   6   8  12        9.37        5.70      1.83 o 
   2   9  12       18.15       21.78      2.65 o 
   3   9  12        4.96        6.72      1.83 o 
   4   9  12        5.95        7.94      1.83 o 
   5   9  12        1.40        1.42      1.22 o 
  -5  -5  13       10.58       13.43      2.04 o 
  -4  -5  13       29.84       32.16      2.85 o 
  -3  -5  13       51.93       76.94      4.07 o 
  -2  -5  13        1.81        0.41      1.22 o 
  -6  -4  13       13.13       19.74      2.24 o 
  -5  -4  13        0.80        2.44      1.02 o 
  -4  -4  13        1.90        4.89      1.42 o 
  -3  -4  13        1.45        1.02      1.02 o 
  -2  -4  13        0.01       -0.81      0.81 o 
  -1  -4  13        0.23        0.81      1.02 o 
  -6  -3  13       51.12       62.29      3.66 o 
  -5  -3  13       19.14       23.00      2.24 o 
  -4  -3  13        0.04       -0.81      0.81 o 
  -3  -3  13       19.79       19.70      1.42 o 
  -2  -3  13       14.40       22.46      1.51 o 
  -1  -3  13       53.17       68.69      2.29 o 
   0  -3  13        9.76       11.56      1.07 o 
  -6  -2  13        1.34        0.81      0.81 o 
  -5  -2  13        3.26        2.24      0.81 o 
  -4  -2  13        0.09       -0.10      0.71 o 
  -3  -2  13       38.11       38.08      2.85 o 
  -2  -2  13       53.93       59.82      2.08 o 
  -1  -2  13        3.65        2.82      0.64 o 
   0  -2  13       94.78       76.04      2.29 o 
   1  -2  13       14.15       13.41      1.01 o 
   2  -2  13        9.81        6.72      1.42 o 
   3  -2  13        1.15        0.00      0.81 o 
  -6  -1  13        2.53        0.20      0.61 o 
  -5  -1  13       26.62       26.54      1.33 o 
  -4  -1  13       48.34       49.87      2.02 o 
  -3  -1  13      346.57      332.09      5.38 o 
  -2  -1  13       44.65       46.21      2.65 o 
  -1  -1  13       15.40       15.27      1.83 o 
   0  -1  13      241.40      241.83      6.31 o 
   1  -1  13      210.66      211.34      4.10 o 
   2  -1  13      170.56      165.29      5.09 o 
   3  -1  13       12.83       13.03      1.63 o 
   4  -1  13       16.44       15.27      1.83 o 
  -6   0  13       11.06       11.85      1.04 o 
  -5   0  13       15.84       17.61      1.13 o 
  -4   0  13        5.92        6.27      0.71 o 
  -3   0  13      101.98       88.34      3.66 o 
  -2   0  13      208.20      198.67      5.70 o 
  -1   0  13       76.89       73.08      3.26 o 
   0   0  13      443.21      428.89      9.16 o 
   1   0  13       17.89       14.48      1.15 o 
   2   0  13       53.48       46.76      2.65 o 
   3   0  13        0.66       -0.20      0.81 o 
   4   0  13        9.06        6.72      1.42 o 
   5   0  13        0.09       -0.61      0.81 o 
  -6   1  13       26.18       25.65      2.65 o 
  -5   1  13      163.05      165.33      3.11 o 
  -4   1  13        1.89        1.73      0.72 o 
  -3   1  13       47.76       45.93      2.44 o 
  -2   1  13      427.84      410.56      6.11 o 
  -1   1  13      402.86      357.04      8.14 o 
   0   1  13      198.40      202.54      5.70 o 
   1   1  13        2.18        2.14      0.72 o 
   2   1  13      536.99      559.45      7.77 o 
   3   1  13       54.58       60.77      2.16 o 
   4   1  13       15.82       21.17      2.04 o 
   5   1  13        1.91        0.61      1.02 o 
  -5   2  13        4.67        1.02      1.02 o 
  -4   2  13        7.96        5.32      0.93 o 
  -3   2  13       25.62       20.91      1.42 o 
  -2   2  13      200.37      189.97      5.60 o 
  -1   2  13       47.28       41.73      2.65 o 
   0   2  13       85.03       89.36      3.66 o 
   1   2  13       19.93       19.95      1.83 o 
   2   2  13       12.36       10.53      1.22 o 
   3   2  13        2.35        0.52      0.64 o 
   4   2  13       60.80       61.52      2.30 o 
   5   2  13        6.75        5.29      1.22 o 
   6   2  13        1.24        0.41      1.02 o 
  -5   3  13        6.91        5.90      1.63 o 
  -4   3  13       36.03       37.66      2.85 o 
  -3   3  13       62.96       76.79      2.59 o 
  -2   3  13       80.49       80.18      2.52 o 
  -1   3  13        1.84        2.65      1.02 o 
   0   3  13      184.04      172.62      5.29 o 
   1   3  13        0.16       -0.61      0.61 o 
   2   3  13        1.95        1.93      0.92 o 
   3   3  13        2.00        1.22      0.61 o 
   4   3  13       62.42       57.66      4.38 o 
   5   3  13       16.27       17.51      1.83 o 
   6   3  13       12.34       13.23      1.83 o 
  -4   4  13        0.14        0.41      1.02 o 
  -3   4  13        1.58        3.40      1.63 o 
  -2   4  13       63.05       56.23      2.08 o 
  -1   4  13        4.45        2.65      1.02 o 
   0   4  13       26.62       27.28      2.24 o 
   1   4  13        0.40       -0.20      0.61 o 
   2   4  13        2.68        1.22      1.02 o 
   3   4  13        0.20       -0.29      0.49 o 
   4   4  13        0.33        0.10      0.58 o 
   5   4  13        0.00       -1.02      1.02 o 
   6   4  13       27.13       24.22      2.24 o 
  -3   5  13        5.41        9.16      1.63 o 
  -2   5  13        7.04        9.57      1.63 o 
  -1   5  13        9.06        8.35      1.42 o 
   0   5  13        9.43        9.77      1.63 o 
   1   5  13        0.02        0.81      0.81 o 
   2   5  13       33.12       32.98      2.44 o 
   3   5  13       28.17       38.27      2.85 o 
   4   5  13       23.19       23.49      1.42 o 
   5   5  13        1.06        0.88      0.64 o 
   6   5  13       12.69       13.55      2.34 o 
  -1   6  13        0.04       -0.20      0.61 o 
   0   6  13       12.60        7.94      1.42 o 
   1   6  13        4.89        3.87      1.02 o 
   2   6  13        0.78       -0.61      0.41 o 
   3   6  13        9.87        8.75      1.63 o 
   4   6  13        5.11        5.87      1.32 o 
   5   6  13        1.98        2.04      0.68 o 
   6   6  13        0.00       -0.32      0.64 o 
   0   7  13       61.56       65.75      3.66 o 
   1   7  13        0.01        0.00      0.81 o 
   2   7  13        6.09        8.35      1.63 o 
   3   7  13        0.55        1.02      0.81 o 
   4   7  13        0.60        0.00      0.81 o 
   5   7  13       44.70       43.85      2.34 o 
   6   7  13        3.63        2.76      0.83 o 
   0   8  13        0.02       -0.20      1.02 o 
   1   8  13       24.35       17.30      2.24 o 
   2   8  13       35.82       32.16      2.85 o 
   3   8  13       69.02       77.35      4.48 o 
   4   8  13        3.81        3.87      1.42 o 
   5   8  13        8.63        7.12      1.83 o 
  -5  -4  14        5.04        7.33      1.63 o 
  -4  -4  14        4.23        3.87      1.42 o 
  -3  -4  14        4.02        0.00      1.02 o 
  -2  -4  14        2.30        2.65      1.22 o 
  -1  -4  14        2.96        5.29      1.63 o 
  -5  -3  14       34.09       36.23      2.85 o 
  -4  -3  14       43.25       51.30      3.26 o 
  -3  -3  14      137.21      149.99      7.53 o 
  -2  -3  14       22.12       25.50      1.65 o 
  -1  -3  14        3.01        3.53      0.78 o 
   0  -3  14        4.69        4.34      0.78 o 
  -6  -2  14        2.83        4.48      1.22 o 
  -5  -2  14        0.27       -0.38      0.52 o 
  -4  -2  14       18.94       18.12      1.44 o 
  -3  -2  14        3.10        3.37      1.12 o 
  -2  -2  14       18.73       15.47      1.30 o 
  -1  -2  14        5.69        6.58      0.93 o 
   0  -2  14        0.54        0.81      0.81 o 
   1  -2  14        0.08        0.34      0.47 o 
   2  -2  14        3.99        3.05      1.22 o 
  -6  -1  14       16.81       20.11      1.65 o 
  -5  -1  14       92.44       90.13      2.34 o 
  -4  -1  14       31.56       35.16      1.79 o 
  -3  -1  14        0.48        0.10      0.58 o 
  -2  -1  14        5.63        6.11      1.22 o 
  -1  -1  14      115.78      112.57      4.27 o 
   0  -1  14       45.84       52.52      2.85 o 
   1  -1  14        1.57        1.06      0.64 o 
   2  -1  14       10.93        6.51      1.42 o 
   3  -1  14       15.92       14.25      1.83 o 
  -6   0  14        7.82        7.35      1.39 o 
  -5   0  14        0.00        0.33      0.54 o 
  -4   0  14       15.96       12.19      0.97 o 
  -3   0  14       15.20       17.71      1.83 o 
  -2   0  14       39.44       38.07      2.65 o 
  -1   0  14        5.37        5.70      1.22 o 
   0   0  14       41.93       44.17      2.65 o 
   1   0  14       11.34       10.19      3.56 o 
   2   0  14       22.62       25.44      4.17 o 
   3   0  14        8.75        9.36      1.63 o 
   4   0  14       24.27       22.19      2.24 o 
  -5   1  14        0.94        0.45      0.54 o 
  -4   1  14       81.76       87.25      2.73 o 
  -3   1  14      108.07      114.31      3.66 o 
  -2   1  14       42.41       35.86      1.93 o 
  -1   1  14        1.21        0.81      1.02 o 
   0   1  14      177.12      165.69      5.29 o 
   1   1  14       73.98       82.64      3.66 o 
   2   1  14      175.41      188.47      4.89 o 
   3   1  14       61.63       63.81      2.44 o 
   4   1  14        5.20        5.90      1.42 o 
   5   1  14        5.67        5.09      1.42 o 
  -5   2  14        0.03        1.22      1.02 o 
  -4   2  14        1.58        0.61      0.58 o 
  -3   2  14       14.83       13.06      1.32 o 
  -2   2  14       38.05       28.91      2.24 o 
  -1   2  14       62.29       59.23      3.05 o 
   0   2  14      180.47      179.13      5.70 o 
   1   2  14       13.63       16.08      1.83 o 
   2   2  14      225.41      246.56      7.53 o 
   3   2  14       36.66       36.99      1.79 o 
   4   2  14       33.52       33.86      1.79 o 
   5   2  14       17.98       19.95      2.24 o 
  -4   3  14       34.68       35.35      1.87 o 
  -3   3  14        1.58        0.51      0.58 o 
  -2   3  14        4.77        7.53      1.42 o 
   0   3  14      595.45      565.07     11.60 o 
   1   3  14      180.29      176.48      5.70 o 
   2   3  14        2.12        4.68      1.22 o 
   3   3  14       39.14       45.44      1.94 o 
   4   3  14        0.14       -0.41      0.61 o 
   5   3  14       12.33       15.47      1.83 o 
   6   3  14        0.23        0.61      1.02 o 
  -4   4  14        1.85        3.26      1.42 o 
  -3   4  14       34.09       17.79      1.44 o 
  -2   4  14        0.30       -0.61      0.61 o 
  -1   4  14        0.98        2.24      1.02 o 
   0   4  14        1.44        3.46      1.02 o 
   1   4  14       51.83       49.26      3.05 o 
   2   4  14       19.88       23.41      2.24 o 
   3   4  14        1.58        1.74      0.64 o 
   4   4  14        6.83        3.87      0.83 o 
   5   4  14        0.01       -0.14      1.02 o 
   6   4  14        2.14        3.87      1.22 o 
  -2   5  14       58.65       56.59      3.26 o 
  -1   5  14        0.84       -0.20      0.61 o 
   0   5  14      105.14       98.52      4.27 o 
   1   5  14       30.08       28.50      2.44 o 
   2   5  14       70.83       64.73      3.66 o 
   3   5  14        1.72        2.85      1.22 o 
   4   5  14        6.12        7.69      1.63 o 
   5   5  14        4.48        4.91      0.93 o 
   6   5  14        4.84        4.97      1.07 o 
  -1   6  14       13.05       10.99      1.63 o 
   0   6  14        2.16        2.65      1.02 o 
   1   6  14       15.68       13.43      1.83 o 
   2   6  14       35.64       28.91      2.65 o 
   3   6  14       10.87        7.53      1.63 o 
   4   6  14        3.26        4.48      1.42 o 
   5   6  14        0.28       -0.51      0.58 o 
   6   6  14        0.01        0.80      0.78 o 
   0   7  14       24.66       26.67      2.65 o 
   1   7  14        0.01       -0.20      0.81 o 
   2   7  14        2.46        1.42      1.02 o 
   3   7  14       33.28       35.42      2.85 o 
   4   7  14       11.50       15.47      2.24 o 
   5   7  14       17.26       19.48      2.75 o 
   1   8  14       39.80       40.30      3.26 o 
   2   8  14        7.90        8.14      1.83 o 
   3   8  14        3.43        1.63      1.22 o 
   4   8  14        5.34        5.09      1.63 o 
  -4  -3  15        8.83       10.18      1.83 o 
  -3  -3  15        6.47        5.85      1.01 o 
  -2  -3  15       13.21       13.20      1.36 o 
  -1  -3  15       43.55       64.33      2.45 o 
   0  -3  15        7.52        9.00      1.15 o 
  -5  -2  15       29.92       29.72      2.65 o 
  -4  -2  15       15.34       17.69      1.51 o 
  -3  -2  15       14.67       12.07      1.30 o 
  -2  -2  15       18.52       19.08      1.83 o 
  -1  -2  15       51.40       52.77      2.23 o 
   0  -2  15        0.02       -0.35      0.49 o 
   1  -2  15        3.21        3.46      1.22 o 
  -5  -1  15        5.73        3.90      0.78 o 
  -4  -1  15       24.62       31.41      1.87 o 
  -3  -1  15       38.36       44.28      2.02 o 
  -2  -1  15       13.60       19.95      2.04 o 
  -1  -1  15        9.18        7.74      1.42 o 
   0  -1  15       10.90        9.16      1.63 o 
   1  -1  15        8.80       11.25      1.07 o 
   2  -1  15       15.63       16.49      1.83 o 
   3  -1  15        5.76        3.46      1.22 o 
  -5   0  15        2.39        3.71      0.74 o 
  -4   0  15       12.92       11.29      1.01 o 
  -3   0  15       46.77       48.24      2.85 o 
  -2   0  15        4.13        4.48      1.22 o 
  -1   0  15        0.67        0.00      0.81 o 
   0   0  15        0.05        0.41      1.02 o 
   1   0  15        8.74       11.81      1.63 o 
   2   0  15       10.58        3.88      0.92 o 
   3   0  15       19.47       16.28      2.04 o 
  -5   1  15       10.91       14.53      1.13 o 
  -4   1  15        3.34        3.17      0.72 o 
  -3   1  15        2.37        1.73      0.72 o 
  -2   1  15        1.80        0.20      0.61 o 
  -1   1  15      225.36      240.40      6.92 o 
   0   1  15       12.53       13.03      1.83 o 
   1   1  15       26.15       24.63      2.24 o 
   2   1  15        7.79        8.06      1.07 o 
   3   1  15       14.44       13.40      1.30 o 
   4   1  15       28.48       31.35      2.65 o 
  -4   2  15        8.44       11.71      1.30 o 
  -3   2  15        0.15        1.32      0.72 o 
  -2   2  15       22.92       25.44      2.24 o 
  -1   2  15        1.38        0.41      0.81 o 
   0   2  15       28.24       27.68      2.44 o 
   1   2  15      114.31      115.01      4.68 o 
   2   2  15      146.01      145.27      3.59 o 
   3   2  15       12.66       13.83      1.63 o 
   4   2  15        0.63        1.02      1.02 o 
   5   2  15        1.45        2.04      1.22 o 
  -4   3  15        2.94        4.22      1.01 o 
  -3   3  15      141.28      157.55      5.70 o 
  -2   3  15       14.39       17.30      2.04 o 
  -1   3  15       10.95       12.42      1.63 o 
   0   3  15       15.16       21.37      2.04 o 
   1   3  15       18.91       22.39      2.24 o 
   2   3  15       20.84       20.76      2.24 o 
   3   3  15       27.00       31.38      2.24 o 
   4   3  15      100.17       98.89      3.09 o 
   5   3  15        0.42        0.41      1.02 o 
  -3   4  15        7.33        9.77      1.63 o 
  -2   4  15        1.36       -0.92      0.61 o 
  -1   4  15       60.16       49.46      3.05 o 
   0   4  15        8.32        5.90      1.42 o 
   1   4  15       12.61       15.88      2.04 o 
   2   4  15       76.98       87.33      4.27 o 
   3   4  15       27.32       30.91      3.05 o 
   4   4  15        0.02        0.69      0.68 o 
   5   4  15        4.41        3.95      0.98 o 
  -2   5  15        1.11        2.65      1.22 o 
  -1   5  15        3.26        3.46      1.22 o 
   0   5  15       76.38       75.32      3.87 o 
   1   5  15       33.41       35.62      2.65 o 
   2   5  15        0.53        2.44      1.22 o 
   3   5  15       19.78       18.12      2.24 o 
   4   5  15        0.05        0.00      0.61 o 
   5   5  15        1.44        0.93      0.78 o 
  -1   6  15       29.61       35.42      2.85 o 
   0   6  15       26.07       23.61      2.44 o 
   1   6  15        8.02        5.50      1.42 o 
   2   6  15       18.83       21.37      2.24 o 
   3   6  15       19.25       18.32      2.24 o 
   4   6  15        0.36       -1.02      1.02 o 
   5   6  15        0.02       -0.28      0.92 o 
   0   7  15        8.61        7.74      1.83 o 
   1   7  15        0.11       -0.92      0.61 o 
   2   7  15       10.38       12.21      2.04 o 
   3   7  15       19.12       18.12      2.24 o 
   4   7  15        6.47        6.51      1.83 o 
   5   7  15        1.11        0.20      1.22 o 
  -4  -2  16        7.61        6.77      1.22 o 
  -3  -2  16        1.55        1.90      0.83 o 
  -2  -2  16       16.83       18.10      1.51 o 
  -1  -2  16        2.20        3.32      0.93 o 
   0  -2  16       11.71        9.70      1.32 o 
  -4  -1  16       27.13       35.84      2.02 o 
  -3  -1  16        8.46       10.77      1.73 o 
  -2  -1  16        2.39        5.13      0.93 o 
  -1  -1  16       35.24       39.49      2.85 o 
   0  -1  16        6.26        8.14      1.63 o 
   1  -1  16        9.21        6.31      1.63 o 
   2  -1  16        4.12        4.68      1.22 o 
  -4   0  16       21.75       26.61      1.55 o 
  -3   0  16        2.42        2.65      1.02 o 
  -2   0  16       45.95       48.85      3.05 o 
  -1   0  16       37.45       40.91      2.85 o 
   0   0  16        0.08        0.20      1.02 o 
   1   0  16        0.35        0.41      0.81 o 
   2   0  16        0.59        1.22      0.72 o 
   3   0  16        4.83        7.33      1.63 o 
  -4   1  16        0.00        0.70      0.64 o 
  -3   1  16       51.63       62.29      3.46 o 
  -2   1  16       14.57       14.86      1.83 o 
  -1   1  16       13.66       15.88      2.04 o 
   0   1  16        4.59        4.48      1.42 o 
   1   1  16        4.60        5.70      1.42 o 
   2   1  16       15.82       18.42      1.44 o 
   3   1  16        2.70        2.65      1.22 o 
  -4   2  16       28.61       26.77      1.73 o 
  -3   2  16       22.02       17.30      2.04 o 
  -2   2  16        0.18       -0.20      0.61 o 
  -1   2  16        1.75        2.85      1.02 o 
   0   2  16       28.90       33.38      2.65 o 
   1   2  16       58.37       60.66      3.46 o 
   2   2  16       11.16        6.72      1.63 o 
   3   2  16        1.03        0.20      0.72 o 
   4   2  16       20.10       18.32      2.24 o 
  -3   3  16       44.53       49.46      3.26 o 
  -2   3  16        5.15        4.27      1.22 o 
  -1   3  16        9.95       12.62      1.83 o 
   0   3  16       21.35       19.54      2.04 o 
   1   3  16       37.96       34.20      2.65 o 
   2   3  16      139.21      135.37      5.29 o 
   3   3  16        6.72        3.83      1.32 o 
   4   3  16       62.52       65.24      2.58 o 
  -3   4  16        2.86        1.63      1.02 o 
  -2   4  16       19.12       13.03      1.83 o 
  -1   4  16      112.13      117.04      4.89 o 
   0   4  16        1.64        1.42      1.02 o 
   1   4  16       16.95       13.03      1.83 o 
   2   4  16       85.77       82.03      4.27 o 
   3   4  16       26.80       24.83      2.44 o 
   4   4  16       52.93       58.26      3.16 o 
  -2   5  16       25.44       24.83      2.65 o 
  -1   5  16       30.02       26.06      2.44 o 
   0   5  16       19.96       13.23      1.83 o 
   1   5  16       13.94       12.62      1.83 o 
   3   5  16       42.26       41.93      3.26 o 
   4   5  16        1.70        1.50      0.81 o 
   0   6  16        5.15        3.46      1.42 o 
   1   6  16       20.86       21.58      2.44 o 
   2   6  16       11.37       15.67      2.04 o 
   3   6  16        0.03       -0.61      1.02 o 
   4   6  16        7.90        7.53      1.83 o 
   2   7  16        3.05        3.87      1.42 o 
   3   7  16        0.64        0.61      1.02 o 
  -3  -1  17        2.13        3.32      1.02 o 
  -2  -1  17        0.03       -0.51      0.58 o 
  -1  -1  17       19.97       20.76      2.04 o 
   0  -1  17        0.01       -1.02      0.81 o 
  -3   0  17       49.61       46.00      3.26 o 
  -2   0  17       51.24       58.01      3.46 o 
  -1   0  17        2.13        1.83      1.22 o 
   0   0  17       11.96       12.62      2.04 o 
   1   0  17       70.42       83.66      4.27 o 
  -3   1  17       10.07        7.12      1.63 o 
  -2   1  17        0.05        0.41      0.81 o 
  -1   1  17        0.54       -0.20      1.02 o 
   0   1  17        1.04        1.02      1.02 o 
   1   1  17        4.77        4.07      1.42 o 
   2   1  17       23.97       18.32      2.24 o 
  -3   2  17       20.09       15.06      2.04 o 
  -2   2  17        6.19        4.89      1.42 o 
  -1   2  17       84.59       88.34      4.27 o 
   0   2  17       42.95       49.67      3.26 o 
   1   2  17        7.41        8.35      1.63 o 
   2   2  17        0.18       -0.41      1.02 o 
   3   2  17        7.62        8.46      1.30 o 
  -2   3  17        3.51        1.63      1.02 o 
  -1   3  17        3.23        2.44      1.02 o 
   0   3  17       29.13       24.22      2.44 o 
   1   3  17        7.39        3.87      1.42 o 
   2   3  17       40.73       36.03      2.85 o 
   3   3  17        4.60        3.52      1.02 o 
  -2   4  17       45.21       52.92      3.46 o 
  -1   4  17       14.08       13.64      2.04 o 
   0   4  17        9.97        9.57      1.63 o 
   1   4  17        8.41       12.01      2.04 o 
   2   4  17        5.53        9.16      1.83 o 
   3   4  17        2.21        1.42      1.22 o 
  -1   5  17        1.80        2.04      1.22 o 
   0   5  17        2.88        1.83      1.02 o 
   1   5  17        0.07        0.20      0.81 o 
   2   5  17        5.78        6.51      1.63 o 
   3   5  17       17.69       11.20      2.04 o 
   1   6  17        0.18        0.81      1.02 o 
   2   6  17        6.83        4.68      1.42 o 
  -2   1  18        0.37        0.61      1.02 o 
  -1   1  18       23.35       26.26      2.65 o 
   0   1  18        0.36        2.65      1.22 o 
   1   1  18        0.07        1.63      1.22 o 
  -1   2  18       49.45       53.33      3.46 o 
   0   2  18        0.00        1.83      1.22 o 
   1   2  18        8.17       11.20      2.04 o 
  -1   3  18        1.70        2.24      1.02 o 
   0   3  18        9.25        5.90      1.63 o 
   1   3  18        2.89        2.85      1.42 o 
   2   3  18        2.53        1.42      1.22 o 
   0   4  18        3.48        3.46      1.42 o 
   1   4  18       15.41       17.51      2.44 o 
   2   4  18        2.46        3.26      1.42 o 
                                                 
